# Supplementary material for: A Minimal Hybrid Sterility Genome Assembled by Chromosome Swapping Between Mouse Subspecies (Mus musculus)
Source: Mol Biol Evol. 2024 Oct 15;41(10):msae211. doi: 10.1093/molbev/msae211 (PMC11518865; doi:10.1093/molbev/msae211)
Supplement: msae211_Supplementary_Data [file msae211_supplementary_data.zip › Suppl Table S1.xlsx]

## Sheet: Table S1
Table S1. Cross 1 experiment. The males are sorted by their DXSR51 marker on Chr X (P = PWD allele, B = B6 allele) followed by Chr 18 genotype (PB = PWD/B6, BB = B6/B6; BW body weight, rTW relative weight of paired testes, SC sperm count. See Material and Methods for details.
	Chr 17	Chr 18					Chr X									Asynapsis Chr 17		Asynapsis Chr 18
		D18Mit66	D18Mit22	D18Mit149	D18Mit124	D18Mit7	DXMit55	DXMit81	DXSR51	age	BW	TW	rTW	SC	Log10(1+SC)	(% of pachynemas)		(% of pachynemas)
Male ID		3.84 Mb	24.95 Mb	44.99 Mb	57.48 Mb	76.8 Mb	7.23 Mb	35.5 Mb	67.84 Mb	weeks	g	mg		mil		Chr 17	Any Chr	Chr 18	Any Chr	rTW mean	rTW SD	LogSC mean	LogSC SD	N
B0775	PB	PB	PB	PB	PB	PB	P	P	P	14	34.85	127	3.64	6.75	0.889302	5	30	18	25
B0777	PB	PB	PB	PB	PB	PB	B	B	P	14	34.79	149	4.28	6.75	0.889302	0	20	20	24
B1430	PB	PB	PB	PB	PB	PB	P	P	P	13	33.36	146	4.38	6	0.845098	4	24	13.6	23.5
B1594	PB	PB	PB	PB	PB	PB	B	B	P	13	30.75	158	5.14	13	1.14613	0	7.8	3.6	3.6
B2381	PB	PB	PB	PB	PB	PB	P	P	P	13	34.2	136	3.98	6.75	0.889302	12	27
B2629	PB	PB	PB	PB	PB	PB	B	P	P	13	29.62	146	4.93	6.75	0.889302
B2796	PB	PB	PB	PB	PB	PB	P	P	P	13	26.93	107	3.97	6	0.845098
B3273	PB	PB	PB	PB	PB	PB	P	P	P	13	32.62	158	4.84	11.5	1.09691					4.395	0.531252	0.936305	0.116677	8
B1140	PB	PB	BB	BB	BB	BB	P	P	P	13	32	167	5.22	23.75	1.39358		12
B1323	PB	PB	PB	PB	BB	BB	P	P	P	13	30.2	146	4.83	14.5	1.19033		1
B1390	PB	PB	BB	BB	BB	BB	P	P	P	13	30.28	154	5.09	10	1.04139
B3406	PB	PB	PB	BB	BB	BB	P	P	P	12	23.74	137	5.77085	9.5	1.02119
B2247	PB	PB	PB	PB	BB	BB	B	P	P	13	28.22	159	5.63	21.25	1.34733
B2248	PB	PB	BB	BB	BB	BB	P	P	P	13	31.69	170	5.36	12	1.11394
B2700	PB	PB	PB	BB	BB	BB	B	B	P	13	29.38	162	5.51	21.25	1.34733		4
B2703	PB	PB	PB	BB	BB	BB	B	B	P	13	29.58	163	5.51	26.5	1.43933
B0538	PB	BB	BB	PB	PB	PB	P	P	P	14	27.32	139	5.09	23	1.38021
B0691	PB	BB	BB	BB	BB	PB	B	B	P	14	26.26	179	6.82	30.75	1.50174
B0924	PB	BB	BB	PB	PB	PB	B	B	P	14	31.74	166	5.23	28	1.4624		6
B1115	PB	BB	BB	PB	PB	PB	B	B	P	13	32.25	175	5.43	19.25	1.30643
B1321	PB	BB	BB	BB	BB	PB	B	P	P	13	29.48	168	5.7	18.5	1.29003		8
B2626	PB	BB	BB	BB	PB	PB	P	P	P	13	30.43	181	5.95	15.75	1.22401		4
B2630	PB	BB	BB	PB	PB	PB	P	P	P	13	31.92	166	5.2	17	1.25527
B2652	PB	BB	BB	BB	BB	PB	P	P	P	13	26.8	174	6.49	17.75	1.273
B1859	PB	BB	BB	BB	BB	PB	P	P	P	13	29.48	192	6.51	19	1.30103					5.60829	0.554928	1.28756	0.137711	17
A9888	PB	BB	BB	BB	BB	BB	P	P	P	12	30.88	152	4.92	13	1.14613	6	8
B0928	PB	BB	BB	BB	BB	BB	P	P	P	14	31.08	182	5.86	18.25	1.28443
B1139	PB	BB	BB	BB	BB	BB	P	P	P	13	33.86	172	5.08	15.25	1.21085
B1429	PB	BB	BB	BB	BB	BB	P	P	P	13	32.58	173	5.31	25.5	1.42325
B1431	PB	BB	BB	BB	BB	BB	P	P	P	13	33.1	176	5.32	8.5	0.977724
B1528	PB	BB	BB	BB	BB	BB	B	B	P	14	32.22	176	5.46	12.5	1.13033
B1592	PB	BB	BB	BB	BB	BB	P	P	P	13	30.09	170	5.65	14.75	1.19728
B2628	PB	BB	BB	BB	BB	BB	P	P	P	13	27.31	166	6.08	11.25	1.08814					5.46	0.388881	1.18227	0.13323	8
A9833	PB	PB	PB	PB	PB	PB			B	12	26.55	171	6.44	27	1.44716
A9887	PB	PB	PB	PB	PB	PB			B	12	31.37	206	6.57	36.25	1.57113	2	10	3	9
B0776	PB	PB	PB	PB	PB	PB			B	14	34.18	232	6.79	31.5	1.51188	1	5	3	5
B0987	PB	PB	PB	PB	PB	PB			B	14	34.24	253	7.39	20.25	1.32736
B1320	PB	PB	PB	PB	PB	PB			B	13	30.7	208	6.78	30.5	1.49831
B1391	PB	PB	PB	PB	PB	PB			B	13	33.6	184	5.48	24.75	1.41078	3	11	3	6
B1526	PB	PB	PB	PB	PB	PB			B	14	31.9	231	7.24	39.25	1.60477	1	3
B1939	PB	PB	PB	PB	PB	PB			B	15	30.38	235	7.74	27.25	1.45102
B2057	PB	PB	PB	PB	PB	PB			B	14	34.93	263	7.53	40.75	1.62066
B2518	PB	PB	PB	PB	PB	PB			B	13	39.95	247	6.18	38	1.59106
B2701	PB	PB	PB	PB	PB	PB			B	13	31.85	243	7.63	28.25	1.46613
B2702	PB	PB	PB	PB	PB	PB			B	13	29.5	185	6.27	26.5	1.43933
B2911	PB	PB	PB	PB	PB	PB			B	13	26.97	234	8.68	38.25	1.59384
B2999	PB	PB	PB	PB	PB	PB			B	13	30.26	210	6.94	30	1.49136
B3275	PB	PB	PB	PB	PB	PB			B	13	29.77	243	8.16	45.5	1.66745
B3313	PB	PB	PB	PB	PB	PB			B	12	31.16	217	6.96	37.5	1.58546
B3316	PB	PB	PB	PB	PB	PB			B	12	29.89	184	6.16	18	1.27875					6.99647	0.807016	1.50332	0.106008	17
B0922	PB	PB	PB	PB	PB	BB			B	14	30.17	222	7.36	35	1.5563
B0923	PB	PB	PB	PB	PB	BB			B	14	30.86	235	7.62	54	1.74036
B0927	PB	PB	PB	PB	PB	BB			B	14	30.94	249	8.05	34.5	1.55023
B0986	PB	PB	PB	PB	BB	BB			B	14	30.73	215	7	35.25	1.55931
B1318	PB	PB	BB	BB	BB	BB			B	13	30.94	235	7.6	40	1.61278
B1392	PB	PB	PB	BB	BB	BB			B	13	31.61	240	7.59	41.25	1.62583
B1527	PB	PB	BB	BB	BB	BB			B	14	31.37	263	8.38	39.75	1.61013
B1593	PB	PB	PB	PB	PB	BB			B	13	29.3	229	7.82	37	1.57978
B1938	PB	PB	BB	BB	BB	BB			B	15	32.75	268	8.18	20	1.32222
B2056	PB	PB	PB	BB	BB	BB			B	14	31.82	248	7.79	50.5	1.71181
B2246	PB	PB	BB	BB	BB	BB			B	13	31.76	265	8.34	34.25	1.54716
B2251	PB	PB	PB	PB	PB	BB			B	13	29.13	228	7.83	33.25	1.53466
B2625	PB	PB	PB	PB	BB	BB			B	13	31.13	230	7.38837	41.75	1.63094
B2697	PB	PB	PB	BB	BB	BB			B	13	29.42	211	7.17	26.75	1.44326
B3408	PB	PB	PB	BB	BB	BB			B	12	29.64	233	7.86	21	1.34242
B3409	PB	PB	PB	PB	BB	BB			B	12	29.13	218	7.48	36.5	1.57403
B3419	PB	PB	PB	PB	BB	BB			B	12	30.09	204	6.78	17.5	1.26717
B3420	PB	PB	PB	PB	PB	BB			B	12	28.53	201	7.05	24.5	1.40654
B0602	PB	BB	BB	BB	BB	PB			B	14	25.45	220	8.64	40.75	1.62066
B0774	PB	BB	BB	BB	PB	PB			B	14	33.98	242	7.12	43.5	1.64836
B0925	PB	BB	PB	PB	PB	PB			B	14	32.56	228	7	26	1.43136
B1317	PB	BB	BB	BB	BB	PB			B	13	28.81	232	8.05	34.5	1.55023
B1319	PB	BB	BB	BB	PB	PB			B	13	31.96	250	7.82	26.5	1.43933
B1322	PB	BB	BB	PB	BB	PB			B	13	32.61	229	7.02	40.5	1.61805
B1324	PB	BB	BB	PB	PB	PB			B	13	32.02	241	7.53	25.5	1.42325
B1530	PB	BB	BB	PB	PB	PB			B	14	32.31	251	7.77	26.25	1.43537
B1858	PB	BB	BB	BB	BB	PB			B	13	32.65	282	8.64	52.25	1.72632
B2250	PB	BB	BB	PB	PB	PB			B	13	32.29	240	7.43	36.75	1.57692
B2380	PB	BB	BB	BB	BB	PB			B	13	34.54	262	7.59	56	1.75587
B2382	PB	BB	BB	PB	PB	PB			B	13	34.69	269	7.75	31.25	1.50853
B2698	PB	BB	BB	PB	PB	PB			B	13	29.33	216	7.36	37.75	1.58827
B2797	PB	BB	PB	PB	PB	PB			B	13	26.23	221	8.43	25.5	1.42325
B2798	PB	BB	BB	BB	BB	PB			B	13	27.37	231	8.44	28.5	1.46982
B3314	PB	BB	BB	PB	PB	PB			B	12	32.99	262	7.94	42	1.63347
B3317	PB	BB	PB	PB	PB	PB			B	12	28.08	186	6.62	31.5	1.51188
B2249	PB	BB	PB	PB	PB	BB			B	13	32.75	230	7.02	34	1.54407
B3410	PB	BB	BB	BB	BB	PB			B	12	28.8	243	8.44	31.5	1.51188					7.67293	0.53584	1.5414	0.114616	37
B1116	PB	BB	BB	BB	BB	BB			B	13	32.33	235	7.27	42.75	1.64098
B1525	PB	BB	BB	BB	BB	BB			B	14	31.61	243	7.69	31.25	1.50853
B1529	PB	BB	BB	BB	BB	BB			B	14	31.85	235	7.38	29.5	1.4843
B1940	PB	BB	BB	BB	BB	BB			B	15	31.53	262	8.31	39.25	1.60477
B1941	PB	BB	BB	BB	BB	BB			B	15	31.82	282	8.86	35.25	1.55931
B2379	PB	BB	BB	BB	BB	BB			B	13	32.65	254	7.78	44.75	1.66039
B2627	PB	BB	BB	BB	BB	BB			B	13	31.45	255	8.11	37.75	1.58827
B2699	PB	BB	BB	BB	BB	BB			B	13	30.36	237	7.81	31.75	1.51521
B3000	PB	BB	BB	BB	BB	BB			B	13	28.79	216	7.5	15.5	1.21748
B3274	PB	BB	BB	BB	BB	BB			B	13	29.29	240	8.19	40.5	1.61805
B3315	PB	BB	BB	BB	BB	BB			B	12	29.12	236	8.1	22	1.36173
B3407	PB	BB	BB	BB	BB	BB			B	12	28.29	256	9.05	29	1.47712
B3411	PB	BB	BB	BB	BB	BB			B	12	28.33	222	7.84	28.5	1.46982					7.99154	0.529856	1.51584	0.122296	13
