# Supplementary material for: A Minimal Hybrid Sterility Genome Assembled by Chromosome Swapping Between Mouse Subspecies (Mus musculus)
Source: Mol Biol Evol. 2024 Oct 15;41(10):msae211. doi: 10.1093/molbev/msae211 (PMC11518865; doi:10.1093/molbev/msae211)
Supplement: msae211_Supplementary_Data [file msae211_supplementary_data.zip › Suppl Table S2.xlsx]

## Sheet: Table S2
Table S2. Cross 2 experiment. The males are sorted by their DXSR51 marker on Chr X (P = PWD allele, B = B6 allele) followed by Chr 18 genotype (PB = PWD/B6, BB = B6/B6; BW body weight, rTW relative weight of paired testes, SC sperm count. See Material and Methods for details.
	Chr 17	Chr 18					Chr 19	Chr X										Asynapsis Chr 17		Asynapsis Chr 18		Asynapsis Chr 19
		D18Mit66	D18Mit22	D18Mit149	D18Mit124	D18Mit7		DXMit55	DXMit81	DXSX65100	DXSR51	Age	BW	TW	rTW	SC	Log10(1+SC)	(% of pachynemas)		(% of pachynemas)		(% of pachynemas)
ID		3.84 Mb	24.95 Mb	44.99 Mb	57.48 Mg	76.8 Mb	celý chr.	7.23 Mb	35.5 Mb	65.1 Mb	67.84 Mb	weeks	g	mg		mil		Any Chr	Chr 17	Any Chr	Chr 18	Any Chr	Chr 19	rTW mean	rTW SD	LogSC mean	LogSC SD	N
B2624	PB	PB	PB	PB	PB	PB	PB	P	P	P	P	13	30.49	128	4.1981	1.5	0.39794	24	2	36	27	24	11
B4164	PB	PB	PB	PB	PB	PB	PB	P	P	P	P	13	29.63	108	3.64495	1.7	0.431364
B3266	PB	PB	PB	PB	PB	PB	PB	P	P	P	P	13	30.21	121	4.0053	2	0.477121	22	1	29	16	25	10
B2623	PB	PB	PB	PB	PB	PB	PB	P	P	P	P	13	30.89	118	3.82001	2.8	0.579784	37	1	14	11	40	25
B6509	PB	PB	PB	PB	PB	PB	PB	P	P	P	P	12	28.48	125	4.38904	3	0.60206
B5768	PB	PB	PB	PB	PB	PB	PB	P	P	P	P	13	29.05	112	3.85542	3.5	0.653213
B4491	PB	PB	PB	PB	PB	PB	PB	P	P	P	P	13	33.37	154	4.61492	4.5	0.740363	12	2			22	4
B5478	PB	PB	PB	PB	PB	PB	PB	P	P	P	P	12	30.36	136	4.47958	4.5	0.740363
B5476	PB	PB	PB	PB	PB	PB	PB	P	P	P	P	12	30.76	138	4.48635	7	0.90309
B6399	PB	PB	PB	PB	PB	PB	PB	P	P	P	P	13	26.33	118	4.48158	11	1.07918
B6396	PB	PB	PB	PB	PB	PB	PB	p	P	P	P	13	26.04	113	4.33948	12.5	1.13033
B1769	PB	PB	PB	PB	PB	PB	PB	B	P	P	P	14	33.57	168	5.00447	10.25	1.05115	23	0	25	34	22	10
B2927	PB	PB	PB	PB	PB	PB	PB	B	B	P	P	14	28.31	147	5.19251	14	1.17609
B6905	PB	PB	PB	PB	PB	PB	PB	B	P	P	P	36	29.1	171	5.87629	44.5	1.65801	8.76786						4.45629	0.594756	0.830005	0.355606	14
B4736	PB	BB	PB	PB	PB	PB	PB	P	P	P	P	13	31.46	109	3.46472	0.5	0.176091
B3271	PB	BB	BB	PB	PB	PB	PB	P	P	P	P	13	29.94	112	3.74081	0.83	0.262451
B4165	PB	BB	BB	PB	PB	PB	PB	P	P	P	P	13	29.08	135	4.64237	1	0.30103
B5885	PB	BB	PB	PB	PB	PB	PB	P	P	P	P	13	27.8	139	5	1.5	0.39794
B2932	PB	BB	BB	BB	BB	PB	PB	P	P	P	P	14	30.56	135	4.41754	2	0.477121
B2161	PB	PB	PB	BB	BB	BB	PB	P	P		P	13	31.86	149	4.67671	2.47	0.540329
B4735	PB	PB	BB	BB	BB	BB	PB	P	P	P	P	13	28.83	123	4.26639	2.5	0.544068
B3444	PB	BB	BB	BB	BB	PB	PB	P	P	P	P	12	27.41	130	4.74279	2.5	0.544068
B2928	PB	BB	BB	BB	BB	PB	PB	P	P	P	P	14	29.61	118	3.98514	4	0.69897
B6513	PB	PB	PB	PB	PB	BB	PB	P	P	P	P	12	31.21	150	4.80615	5.5	0.812913
B2930	PB	BB	BB	PB	PB	PB	PB	P	P	P	P	14	30.48	146	4.79003	5.5	0.812913
B3268	PB	PB	PB	PB	BB	BB	PB	p	P		P	13	28.73	171	5.95197	19	1.30103
B3764	PB	BB	BB	BB	PB	PB	PB	p	p	P	P	12	30.36	178	5.86298	22.5	1.37107
B6557	PB	PB	PB	PB	PB	BB	PB	p	p	P	P	13	30.32	142	4.68338	33	1.53148
B5769	PB	BB	BB	BB	BB	PB	PB	B	P	P	P	13	28.28	163	5.76379	16	1.23045
B3442	PB	PB	PB	PB	PB	BB	PB	B	B	P	P	12	28.87	142	4.9186	20	1.32222
B3002	PB	BB	BB	BB	BB	PB	PB	B	P	P	P	13	28.06	181	6.45046	25	1.41497							4.83317	0.798521	0.808183	0.457529	17
B3312	PB	BB	BB	BB	BB	BB	PB	P	P	P	P	12	27.2	114	4.19118	3	0.60206	17	6	15	0	26	20
B2162	PB	BB	BB	BB	BB	BB	PB	P	P	P	P	13	31.19	146	4.68099	3.21	0.624282	6	1	18	1	8	7
B6111	PB	BB	BB	BB	BB	BB	PB	P	P	P	P	13	26.36	114	4.32473	4	0.69897
B6512	PB	BB	BB	BB	BB	BB	PB	P	P	P	P	12	30.6	124	4.05229	4.5	0.740363
B2446	PB	BB	BB	BB	BB	BB	PB	P	P		P	13	30.4	144	4.73684	7.3	0.919078	16	8	17	0	13	6
B5766	PB	BB	BB	BB	BB	BB	PB	P	P	P	P	13	28	112	4	9.5	1.02119
B6397	PB	BB	BB	BB	BB	BB	PB	B	B	P	P	13	27.05	161	5.95194	24.5	1.40654
B6555	PB	BB	BB	BB	BB	BB	PB	B	B	P	P	13	25.68	166	6.46417	36	1.5682							4.80027	0.918867	0.947586	0.364632	8
																	0
B1770	PB	PB	PB	PB	PB	PB	PB				B	14	28.31	192	6.78206	23.5	1.38917
B2163	PB	PB	PB	PB	PB	PB	PB			B	B	13	32.71	234	7.15378	36	1.5682
B2444	PB	PB	PB	PB	PB	PB	PB			B	B	13	31.31	187	5.97253	26.5	1.43933	2	0	4	1	11	4
B2929	PB	PB	PB	PB	PB	PB	PB			B	B	14	29.51	196	6.64182	24	1.39794	2	0	9	4	2	0
B2931	PB	PB	PB	PB	PB	PB	PB			B	B	14	29.52	180	6.09756	28.5	1.46982
B3270	PB	PB	PB	PB	PB	PB	PB			B	B	13	30.23	202	6.6821	34	1.54407
B3272	PB	PB	PB	PB	PB	PB	PB			B	B	13	30.08	214	7.11436	38	1.59106
B4167	PB	PB	PB	PB	PB	PB	PB			B	B	13	30.16	178	5.90186	18.5	1.29003
B4734	PB	PB	PB	PB	PB	PB	PB			B	B	13	32.26	192	5.95164	39	1.60206
B5771	PB	PB	PB	PB	PB	PB	PB			B	B	13	32.26	217	6.7266	37.5	1.58546
B6317	PB	PB	PB	PB	PB	PB	PB			B	B	12	31.59	240	7.59734	54	1.74036
B6319	PB	PB	PB	PB	PB	PB	PB			B	B	12	30.23	206	6.81442	49	1.69897
B6398	PB	PB	PB	PB	PB	PB	PB			B	B	13	31.15	204	6.54896	38	1.59106
B6461	PB	PB	PB	PB	PB	PB	PB			B	B	13	26.6	206	7.74436	31.5	1.51188
B6506	PB	PB	PB	PB	PB	PB	PB			B	B	12	28.78	204	7.08826	37.5	1.58546
B6508	PB	PB	PB	PB	PB	PB	PB			B	B	12	30.34	197	6.49308	19	1.30103
B6510	PB	PB	PB	PB	PB	PB	PB			B	B	12	32.04	218	6.804	25.5	1.42325
B6511	PB	PB	PB	PB	PB	PB	PB			B	B	12	30.9	180	5.82524	24	1.39794							6.66333	0.561257	1.50706	0.12651	18
B3004	PB	BB	PB	PB	PB	PB	PB			B	B	13	28.63	208	7.26511	38.5	1.5966
B3013	PB	BB	PB	PB	PB	PB	PB			B	B	13	29.47	192	6.5151	29.5	1.4843
B5770	PB	BB	PB	PB	PB	PB	PB			B	B	13	32.79	204	6.22141	49	1.69897
B5772	PB	BB	PB	PB	PB	PB	PB			B	B	13	30.24	228	7.53968	27.5	1.45484
B3012	PB	PB	PB	PB	PB	BB	PB			B	B	13	29.03	205	7.06166	33.5	1.53782
B3765	PB	PB	PB	PB	PB	BB	PB			B	B	12	31.69	223	7.03692	31	1.50515
B4829	PB	PB	PB	PB	PB	BB	PB			B	B	13	33.46	185	5.52899	45	1.66276
B5477	PB	PB	PB	PB	PB	BB	PB			B	B	12	29.12	187	6.4217	39	1.60206
B5884	PB	PB	PB	PB	PB	BB	PB			B	B	13	28.68	202	7.04324	31	1.50515
B6556	PB	PB	PB	PB	PB	BB	PB			B	B	13	30.92	211	6.82406	64.5	1.81624
B6316	PB	BB	PB	PB	PB	BB	PB			B	B	12	30.52	196	6.42202	27.5	1.45484
B2164	PB	PB	PB	PB	BB	BB	PB			B	B	13	33.26	232	6.97535	35	1.5563
B3443	PB	PB	PB	PB	BB	BB	PB			B	B	12	27.82	162	5.82315	26	1.43136
B4490	PB	PB	PB	PB	BB	BB	PB			B	B	13	31.06	213	6.85769	44.5	1.65801
B4492	PB	PB	PB	BB	BB	BB	PB			B	B	13	31.89	253	7.93352	30	1.49136
B3003	PB	BB	BB	PB	PB	PB	PB			B	B	13	28.92	217	7.50346	30	1.49136
B3899	PB	BB	BB	PB	PB	PB	PB			B	B	12	25.4	162	6.37795	25	1.41497
B3311	PB	BB	BB	BB	BB	PB	PB			B	B	12	27	214	7.92593	31.5	1.51188
B3762	PB	BB	BB	BB	BB	PB	PB			B	B	12	31.48	223	7.08386	30	1.49136
B4166	PB	BB	BB	BB	BB	PB	PB			B	B	13	32.33	218	6.74296	50	1.70757
B4828	PB	BB	BB	BB	BB	PB	PB			B	B	13	28.94	191	6.59986	36	1.5682
B6318	PB	BB	BB	BB	BB	PB	PB			B	B	12	30.05	247	8.21963	43.5	1.64836
B5883	PB	PB	BB	BB	BB	BB	PB			B	B	13	26.71	227	8.49869	34	1.54407
B6401	PB	PB	BB	BB	BB	BB	PB			B	B	13	30.04	223	7.42344	10	1.04139
B6554	PB	PB	BB	BB	BB	BB	PB			B	B	13	29.39	206	7.00919	51	1.716							6.99418	0.706918	1.54364	0.146223	25
B1768	PB	BB	BB	BB	BB	BB	PB			B	B	14	32.99	225	6.82025	41.5	1.62839
B2445	PB	BB	BB	BB	BB	BB	PB			B	B	13	27.55	222	8.05808	24.25	1.40226
B3267	PB	BB	BB	BB	BB	BB	PB			B	B	13	39.28	207	5.26986	26	1.43136
B3269	PB	BB	BB	BB	BB	BB	PB			B	B	13	26.66	113	4.23856	2.5	0.544068
B3496	PB	BB	BB	BB	BB	BB	PB			B	B	13	25.98	159	6.12009	34	1.54407
B3763	PB	BB	BB	BB	BB	BB	PB			B	B	12	30.29	214	7.06504	22.5	1.37107
B4097	PB	BB	BB	BB	BB	BB	PB			B	B	13	24.03	149	6.20058	33.5	1.53782
B4422	PB	BB	BB	BB	BB	BB	PB			B	B	13	27.71	180	6.49585	29.5	1.4843
B4830	PB	BB	BB	BB	BB	BB	PB			B	B	13	31.66	237	7.48579	39	1.60206
B5765	PB	BB	BB	BB	BB	BB	PB			B	B	13	27.91	217	7.77499	39.5	1.60746
B5767	PB	BB	BB	BB	BB	BB	PB			B	B	13	26.59	197	7.4088	47.5	1.68574
B5773	PB	BB	BB	BB	BB	BB	PB			B	B	13	31.01	190	6.12706	36	1.5682
B5882	PB	BB	BB	BB	BB	BB	PB			B	B	13	28.58	209	7.31281	24	1.39794
B6112	PB	BB	BB	BB	BB	BB	PB			B	B	13	27.04	183	6.76775	44.5	1.65801
B6113	PB	BB	BB	BB	BB	BB	PB			B	B	13	28.23	168	5.95112	26	1.43136
B6507	PB	BB	BB	BB	BB	BB	PB			B	B	12	28.65	223	7.7836	26	1.43136
B1767	PB	BB	BB	BB	BB	BB	PB			B	B	14	31.6	223	7.05696	41.75	1.63094							6.70219	0.98646	1.46802	0.25866	17
