# Supplementary material for: A Minimal Hybrid Sterility Genome Assembled by Chromosome Swapping Between Mouse Subspecies (Mus musculus)
Source: Mol Biol Evol. 2024 Oct 15;41(10):msae211. doi: 10.1093/molbev/msae211 (PMC11518865; doi:10.1093/molbev/msae211)
Supplement: msae211_Supplementary_Data [file msae211_supplementary_data.zip › Suppl Table S3.xlsx]

## Sheet: Sheet1
Table S3. Cross 2aged experiment. The males are sorted by their DXSR51 marker on Chr X (P = PWD allele, B = B6 allele) followed by Chr 18 genotype (PB = PWD/PWD, BB = B6/B6; BW body weight, rTW relative weight of paired testes, SC sperm count. See Material and Methods for details.
	Chr 17	Chr 18				Chr 19	Chr X										Asynapsis Chr 18
		D18Mit66	D18Mit22	D18Mit149	D18Mit7		DXMit55	DXMit81	DXSX65100	DXSR51	age	BW	TW	rTW	SC	SC	(% of pachynemas)		rTW mean	rTW SD	LogSC mean	LogSC SD	N
ID		3.84 Mb	24.95 Mb	44.99 Mb	76.8 Mb		7.23 Mb	35.5 Mb	65.1 Mb	67.84 Mb	Days	g	mg	(TW/BW)	mil	Log10(SC+1)	Any Chr	Chr 18
21G-B6905	PB	PB	PB	PB	PB	PB	B	P	P	P	226	35.97	171	4.75396	44.5	1.65801
21G-B6898	PB	PB	PB	PB	PB	PB	P	P	P	P	311	34.15	149	4.3631	18	1.27875
21G-B6899	PB	PB	PB	PB	PB	PB	P	P	P	P	311	35.02	144	4.11194	18.5	1.29003
21G-B6906	PB	PB	PB	PB	PB	PB	P	P	P	P	226	30.75	145	4.71545	21.5	1.35218
21G-B6914	PB	PB	PB	PB	PB	PB	P	P	P	P	266	33.23	133	4.00241	16.5	1.24304	25	11
21G-B7199	PB	PB	PB	PB	PB	PB	P	P	P	P	305	33.51	145	4.32707	19	1.30103
21G-B7200	PB	PB	PB	PB	PB	PB	P	P	P	P	305	33.6	125	3.72024	9.5	1.02119
21G-B7469	PB	PB	PB	PB	PB	PB	P	P	P	P	284	30.23	143	4.7304	22.75	1.37566
21G-B7535	PB	PB	PB	PB	PB	PB	P	P	P	P	281	32.69	139	4.25206	14.75	1.19728
21G-B8062	PB	PB	PB	PB	PB	PB	P	P	P	P	195	32.28	128	3.9653	50.75	1.71391	24	14
21G-B8329	PB	PB	PB	PB	PB	PB	P	P	P	P	194	34.4	131	3.80814	16.5	1.24304
21G-B8330	PB	PB	PB	PB	PB	PB	P	P	P	P	194	34.52	137	3.96871	20	1.32222			4.22657	0.360552	1.33303	0.188456	12
21G-B7008	PB	PB	PB	PB	BB	PB	B	B	P	P	321	33.96	182	5.35925	29.75	1.48785
21G-B7152	PB	PB	PB	PB	BB	PB	P	P	P	P	290	34.6	144	4.16185	12.25	1.12222
21G-B7468	PB	PB	PB	PB	BB	PB	P	P	P	P	284	33.25	147	4.42105	19.5	1.31175
21G-B7534	PB	PB	PB	PB	BB	PB	P	P	P	P	281	33.47	160	4.7804	25	1.41497
21G-B7537	PB	PB	PB	PB	BB	PB	P	P	P	P	281	34.39	142	4.12911	22.25	1.36642
21G-B6909	PB	BB	BB	PB	PB	PB	B	B	P	P	266	32.57	191	5.86429	55	1.74819	18	1
21G-B7007	PB	BB	BB	BB	PB	PB	B	B	P	P	321	32.49	189	5.81717	59.25	1.77996
21G-B6908	PB	BB	BB	BB	PB	PB	P	P	P	P	309	34.51	161	4.66531	10.75	1.07004	13		4.8998	0.698967	1.41267	0.25835	8
21G-B7153	PB	BB	BB	BB	BB	PB	B	B	P	P	290	33.28	188	5.64904	66	1.82607
21G-B7538	PB	BB	BB	BB	BB	PB	B	P	P	P	259	32.51	189	5.8136	57.5	1.76716	11
21G-B6907	PB	BB	BB	BB	BB	PB	P	P	P	P	309	34.29	153	4.46194	27.75	1.45864	9
21G-B7151	PB	BB	BB*	BB	BB	PB	P	P	P	P	290	32.95	146	4.43096	14	1.17609
21G-B7471	PB	BB	BB	BB	BB	PB	P	P	P	P	262	31.78	142	4.46822	17	1.25527	11
21G-B7473	PB	BB	BB	BB	BB	PB	P	P	P	P	284	33.65	136	4.0416	12.5	1.13033			4.81089	0.732564	1.43559	0.301987	6
21G-B6915	PB	PB	PB	PB	PB	PB	B	B	B	B	223	27.58	174	6.30892	67.25	1.8341
21G-B7006	PB	PB	PB	PB	PB	PB	B	B	B	B	321	32.75	228	6.96183	70.75	1.85582
21G-B7201	PB	PB	PB	PB	PB	PB	B	B	B	B	305	33.24	219	6.58845	51.25	1.71809
21G-B7472	PB	PB	PB	PB	PB	PB	B	B	B	B	284	33.1	199	6.01208	53.5	1.7364
21G-B7536	PB	PB	PB	PB	PB	PB	B	B	B	B	281	35.02	191	5.45403	41.25	1.62583
21G-B8063	PB	PB	PB	PB	PB	PB	P	B	B	B	195	35.23	234	6.64207	80.75	1.91249	1		6.3279	0.535203	1.78045	0.105576	6
21G-B7010	PB	PB	PB	BB	BB	PB	B	B	B	B	321	35.05	251	7.1612	40	1.61278
21G-B7470	PB	PB	BB	BB	BB	PB	B	B	B	B	284	32.57	208	6.38625	90.5	1.96142
21G-B8331	PB	PB	PB	PB	BB	PB	B	B	B	B	194	33.36	209	6.26499	73	1.86923
21G-B6910	PB	BB	PB	PB	PB	PB	B	B	B	B	266	32.42	223	6.87847	58.5	1.77452	9	3
21G-B6912	PB	BB	BB	BB	PB	PB	B	B	B	B	266	33.83	237	7.00562	69.25	1.84665	2
21G-B6904	PB	BB	BB	PB	PB	PB			B	B	226	33.75	218	6.45926	68	1.83885			6.69263	0.369666	1.81724	0.117005	6
21G-B6911	PB	BB	BB	BB	BB	PB	B	B	B	B	240	33.02	240	7.26832	68.5	1.84198	4
21G-B7009	PB	BB	BB	BB	BB	PB	B	B	B	B	220	33.21	220	6.62451	38	1.59106			6.94642	0.455244	1.71652	0.177427	2
