# Supplementary material for: A Minimal Hybrid Sterility Genome Assembled by Chromosome Swapping Between Mouse Subspecies (Mus musculus)
Source: Mol Biol Evol. 2024 Oct 15;41(10):msae211. doi: 10.1093/molbev/msae211 (PMC11518865; doi:10.1093/molbev/msae211)
Supplement: msae211_Supplementary_Data [file msae211_supplementary_data.zip › Suppl Table S4.xlsx]

## Sheet: Sorted
Table S4. List of protein coding and RNA genes within the 7.3 Mb interval of the Hstx3 locus (Mouse Genome Informatics, Ensembl annotation of GRCm39).
Chromosome	Start	End	cM	strand GRCm39	MGI ID	Feature Type	Symbol	Name
X	6933758	6944848	3.17	+	MGI:102794	protein coding gene	Akap4	A kinase anchor protein 4
X	7020049	7185597	3.21	-	MGI:99486	protein coding gene	Clcn5	chloride channel, voltage-sensitive 5
X	6226161	6232775	2.81	-	MGI:1316745	protein coding gene	Bmp15	bone morphogenetic protein 15
X	5378958	5381319	2.4	-	MGI:1332242	protein coding gene	Mycs	myc-like oncogene, s-myc protein
X	4855477	4857419	2.19	+	MGI:3781937	protein coding gene	Btbd35f27	BTB domain containing 35, family member 27
X	4703838	4705328	2.12	+	MGI:3781925	protein coding gene	Btbd35f4	BTB domain containing 35, family member 4
X	3942699	3944641	1.79	+	MGI:3781882	protein coding gene	Btbd35f3	BTB domain containing 35, family member 3
X	3860079	3862027	1.75	-	MGI:3781877	protein coding gene	Btbd35f16	BTB domain containing 35, family member 16
X	6691103	6814602	3.07	+	MGI:3580254	protein coding gene	Dgkk	diacylglycerol kinase kappa
X	5959488	5966805	2.68	+	MGI:1930957	protein coding gene	Nudt11	nudix hydrolase 11
X	6080750	6085069	2.74	-	MGI:2147931	protein coding gene	Nudt10	nudix hydrolase 10
X	5993273	5995473	2.7	-	MGI:2147968	protein coding gene	Ezhip	EZH inhibitory protein
X	3076920	3078823		+	MGI:5439401	protein coding gene	Btbd35f23	BTB domain containing 35, family member 23
X	3148912	3150852		-	MGI:5434719	protein coding gene	Btbd35f24	BTB domain containing 35, family member 24
X	4101601	4103560	1.86	+	MGI:3709183	protein coding gene	Btbd35f28	BTB domain containing 35, family member 28
X	5581121	5583080	2.5	+	MGI:3709265	protein coding gene	Btbd35f7	BTB domain containing 35, family member 7
X	4273978	4275937	1.9	+	MGI:3709272	protein coding gene	Btbd35f17	BTB domain containing 35, family member 17
X	4192628	4194587	1.94	-	MGI:3709274	protein coding gene	Btbd35f20	BTB domain containing 35, family member 20
X	3655959	3657910	1.65	-	MGI:3709278	protein coding gene	Btbd35f10	BTB domain containing 35, family member 10
X	3396756	3398715	1.55	-	MGI:3709280	protein coding gene	Btbd35f11	BTB domain containing 35, family member 11
X	3605258	3607217	1.63	+	MGI:3709282	protein coding gene	Btbd35f18	BTB domain containing 35, family member 18
X	6845891	6907858	3.13	-	MGI:2183443	protein coding gene	Ccnb3	cyclin B3
X	6312012	6549508	2.85	+	MGI:2685570	protein coding gene	Shroom4	shroom family member 4
X	6364430	6486717		-	MGI:1918672	lncRNA gene	5430428K19Rik	RIKEN cDNA 5430428K19 gene
X	3146264	3207354		+	MGI:1921228	lncRNA gene	4930442B02Rik	RIKEN cDNA 4930442B02 gene
X	3398923	3472235		+	MGI:5826331	lncRNA gene	Gm46694	predicted gene, 46694
X	3862042	3911859		+	MGI:5826330	lncRNA gene	Gm46693	predicted gene, 46693
X	6145208	6153167		+	MGI:5826322	lncRNA gene	Gm46685	predicted gene, 46685
X	4399424	4418651		-	MGI:5826312	lncRNA gene	Gm46675	predicted gene, 46675
X	6101584	6141765		+	MGI:5592892	lncRNA gene	Gm33733	predicted gene, 33733
X	5726408	5885035		-	MGI:6468453	lncRNA gene	Gm51614	predicted gene, 51614
X	3443334	3605046		-	MGI:6434845	lncRNA gene	Gm53053	predicted gene 53053
X	5642216	5661731		-	MGI:5622374	lncRNA gene	Gm39489	predicted gene, 39489
X	5939110	6004323		-	MGI:5477112	lncRNA gene	Gm26618	predicted gene, 26618
X	5983532	5983611		+	MGI:6845754	miRNA gene	Gm54638	predicted gene, 54638
X	7103922	7104013	3.25	-	MGI:3624341	miRNA gene	Mir500	microRNA 500
X	7108221	7108285	3.25	-	MGI:3619369	miRNA gene	Mir362	microRNA 362
X	7107482	7107590	3.25	-	MGI:3629949	miRNA gene	Mir501	microRNA 501
X	7114641	7114736	3.25	-	MGI:3629950	miRNA gene	Mir532	microRNA 532
X	7114228	7114295	3.25	-	MGI:2676852	miRNA gene	Mir188	microRNA 188
X	6018945	6019063	2.71	+	MGI:4421736	rRNA gene	n-R5s2	nuclear encoded rRNA 5S 2
X	7096014	7096089		+	MGI:5456178	snoRNA gene	Gm26401	predicted gene, 26401
