# Supplementary material for: A Minimal Hybrid Sterility Genome Assembled by Chromosome Swapping Between Mouse Subspecies (Mus musculus)
Source: Mol Biol Evol. 2024 Oct 15;41(10):msae211. doi: 10.1093/molbev/msae211 (PMC11518865; doi:10.1093/molbev/msae211)
Supplement: msae211_Supplementary_Data [file msae211_supplementary_data.zip › Suppl Table S5 Mini.xlsx]

## Sheet: Table S5
marker	PWD	C57BL	chr	bp_mm10	cM_cox	cM_g2f1	B1321 Forejt	B1431 Forejt	B1769 Forejt	B2629 Forejt	B3002 Forejt	B3268 Forejt	B3273 Forejt	B3312 Forejt	B5769 Forejt	B6396 Forejt	B6399 Forejt	B6557 Forejt	B6513 Forejt	B6905 Forejt	B7538 Forejt
SAH010136363	A	C	1	3409090	1.608	0.175	B	B	B	B	B	B	B	B	B	B	B	B	B	B	B
S2H010137098	G	A	1	3427467	1.609	0.177	B	B	B	B	B	B	B	B	B	B	B	B	B	B	B
mUNC010515443	A	G	1	3668628	1.627	0.202	B	B	B	B	B	B	B	B	B	B	B	B	B	B	B
SAJ010205966	T	G	1	5149169	1.861	0.57	B	B	B	B	B	B	B	B	B	B	B	B	B	B	B
gUNC30322	C	A	1	6063698	1.901	0.653	B	B	B	B	B	B	B	B	B	B	B	B	B	B	B
mUNC010010509	A	G	1	8277576	2.075	1.014	B	B	B	B	B	B	B	B	B	B	B	B	B	B	B
S6J010381992	C	T	1	9549819	2.188	1.082	B	B	B	B	B	B	B	B	B	B	B	B	B	B	B
mbackupJAX00000484	G	A	1	9553973	2.188	1.082	B	B	B	B	B	B	B	B	B	B	B	B	B	B	B
gUNC83675	T	C	1	9843988	2.214	1.151	B	B	B	B	B	B	B	B	B	B	B	B	B	B	B
gUNC98241	A	C	1	11068783	2.548	1.549	B	B	B	B	B	B	B	B	B	B	B	B	B	B	B
gUNC114802	G	A	1	11954630	2.626	1.852	B	B	B	B	B	B	B	B	B	B	B	B	B	B	B
gUNC137674	T	C	1	13738223	4.229	2.739	B	B	B	B	B	B	B	B	B	B	B	B	B	B	B
gUNC149968	C	T	1	14622203	4.416	3.124	B	B	B	B	B	B	B	B	B	B	B	B	B	B	B
gUNC164396	C	T	1	15558147	4.811	3.625	B	B	B	B	B	B	B	B	B	B	B	B	B	B	B
mJAX00243111	C	A	1	17316310	5.257	4.15	B	B	B	B	B	B	B	B	B	B	B	B	B	B	B
gJAX00001099	T	C	1	17753014	5.418	4.201	B	B	B	B	B	B	B	B	B	B	B	B	B	B	B
gUNC197893	T	C	1	18007392	5.53	4.253	B	B	B	B	B	B	B	B	B	B	B	B	B	B	B
gUNC207853	A	G	1	18616479	5.781	4.384	B	B	B	B	B	B	B	B	B	B	B	B	B	B	B
SSH010754626	T	C	1	18865665	5.874	4.503	B	B	B	B	B	B	B	B	B	B	B	B	B	B	B
gUNC216547	C	A	1	19328374	6.085	4.599	B	B	B	B	B	B	B	B	B	B	B	B	B	B	B
gUNC235488	A	G	1	20640694	6.411	4.829	B	B	B	B	B	B	B	B	B	B	B	B	B	B	B
ST2010841024	G	A	1	21025609	6.495	4.937	B	B	B	B	B	B	B	B	B	B	B	B	B	B	B
B10010021636	G	A	1	21636124	7.624	5.312	B	B	B	B	B	B	B	B	B	B	B	B	B	B	B
gUNC258775	G	A	1	22050242	8.186	5.611	B	B	B	B	B	B	B	B	B	B	B	B	B	B	B
gUNCHS000248	C	T	1	23112999	9.404	6.68	B	B	B	B	B	B	B	B	B	B	B	B	B	B	B
mJAX00001692	G	A	1	25697943	10.641	8.257	B	B	B	B	B	B	B	B	B	B	B	B	B	B	B
mJAX00001960	G	A	1	29263597	11.278	8.637	B	B	B	B	B	B	B	B	B	B	B	B	B	B	B
gUNC365663	C	T	1	30009620	11.376	8.774	B	B	B	B	B	B	B	B	B	B	B	B	B	B	B
S3C011232625	T	C	1	30815639	11.459	9.324	B	B	B	B	B	B	B	B	B	B	B	B	B	B	B
gUNC383274	G	A	1	31857418	11.75	9.817	B	B	B	B	B	B	B	B	B	B	B	B	B	B	B
gUNC401821	A	G	1	33371703	12.708	10.495	B	B	B	B	B	B	B	B	B	B	B	B	B	B	B
gUNC414357	C	T	1	34103495	12.944	10.993	B	B	B	B	B	B	B	B	B	B	B	B	B	B	B
gUNC440036	G	A	1	35612876	14.465	12.268	B	B	B	B	B	B	B	B	B	B	B	B	B	B	B
gUNCHS000455	C	T	1	36576417	15.334	12.824	B	B	B	B	B	B	B	B	B	B	B	B	B	B	B
gUNC472065	G	A	1	37907046	16.297	13.687	B	B	B	B	B	B	B	B	B	B	B	B	B	B	B
gUNC484960	G	A	1	38890061	17.268	14.517	B	B	B	B	B	B	B	B	B	B	B	B	B	B	B
S6J011558924	G	A	1	38973121	17.347	14.53	B	B	B	B	B	B	B	B	B	B	B	B	B	B	B
SBR011564753	T	C	1	39118826	17.646	14.813	B	B	B	B	B	B	B	B	B	B	B	B	B	B	B
SAJ011566142	G	A	1	39153574	17.724	14.841	B	B	B	B	B	B	B	B	B	B	B	B	B	B	B
gUNC496797	C	T	1	39633126	18.418	15.297	B	B	B	B	B	B	B	B	B	B	B	B	B	B	B
S3R011633104	G	A	1	40827603	19.961	16.942	B	B	B	B	B	B	B	B	B	B	B	B	B	B	B
gUNC525766	G	A	1	41477940	20.18	17.847	B	B	B	B	B	B	B	B	B	B	B	B	B	B	B
gUNC548541	G	A	1	43131417	22.359	19.814	B	B	B	B	B	B	B	B	B	B	B	B	B	B	B
mJAX00249118	A	G	1	44106513	23.541	20.547	B	B	B	B	B	B	B	B	B	B	B	B	B	B	B
gUNC591481	G	A	1	46020928	23.89	21.118	B	B	B	B	B	B	B	B	B	B	B	B	B	B	B
gUNC601980	A	G	1	47270468	25.317	21.355	B	B	B	B	B	B	B	B	B	B	B	B	B	B	B
gUNC605533	A	C	1	47576642	25.717	21.381	B	B	B	B	B	B	B	B	B	B	B	B	B	B	B
gJAX00003475	T	C	1	49480654	25.868	21.57	B	B	B	B	B	B	B	B	B	B	B	B	B	B	B
gUNC641785	T	G	1	50381912	25.918	21.626	B	B	B	B	B	B	B	B	B	B	B	B	B	B	B
S3N012018541	G	T	1	50463537	25.922	21.637	B	B	B	B	B	B	B	B	B	B	B	B	B	B	B
gUNC667964	G	A	1	52186689	26.721	23.066	B	B	B	B	B	B	B	B	B	B	B	B	B	B	B
mUNC671488	G	T	1	52470794	26.798	23.331	B	B	B	B	B	B	B	B	B	B	B	B	B	B	B
mUNC684769	A	G	1	53633499	27.051	23.941	B	B	B	B	B	B	B	B	B	B	B	B	B	B	B
mbackupJAX00251301	C	A	1	54855699	27.957	24.53	B	B	B	B	B	B	B	B	B	B	B	B	B	B	B
gUNC715622	T	G	1	56042782	28.527	24.864	B	B	B	B	B	B	B	B	B	B	B	B	B	B	B
SBT012244057	G	A	1	56101442	28.559	24.879	B	B	B	B	B	B	B	B	B	B	B	B	B	B	B
gUNC721751	C	T	1	56576620	28.712	25.123	B	B	B	B	B	B	B	B	B	B	B	B	B	B	B
mUNC010731340	A	G	1	57358576	28.802	25.481	B	B	B	B	B	B	B	B	B	B	B	B	B	B	B
gJAX00252106	G	A	1	58184930	28.976	25.781	B	B	B	B	B	B	B	B	B	B	B	B	B	B	B
mbackupJAX00252178	C	T	1	58523233	29.115	26.216	B	B	B	B	B	B	B	B	B	B	B	B	B	B	B
mUNC010101768	A	C	1	58897358	29.182	26.429	B	B	B	B	B	B	B	B	B	N	B	B	B	B	B
mJAX00004261	C	A	1	59995627	30.451	27.289	B	B	B	B	B	B	B	B	B	B	B	B	B	B	B
gUNC794531	C	T	1	63003989	31.88	28.66	B	B	B	B	B	B	B	B	B	B	B	B	B	B	B
gUNCHS001070	C	T	1	65297957	33.022	29.681	N	N	B	N	B	B	B	B	B	B	B	B	B	B	B
gUNC821869	C	T	1	65504911	33.161	29.829	B	B	B	B	B	B	B	B	B	B	B	B	B	B	B
S6Y012629524	G	A	1	65738101	33.315	29.949	B	B	B	B	B	B	B	B	B	B	B	B	B	B	B
S6Y012759490	A	G	1	68987254	34.656	31.149	B	B	B	B	B	B	B	B	B	B	B	B	B	B	B
S6H012772559	T	C	1	69313994	34.822	31.388	B	B	B	B	B	B	B	B	B	B	B	B	B	B	B
UNC878465	G	T	1	69575211	34.94	31.543	B	B	B	B	B	B	B	B	B	B	B	B	B	B	B
gUNC890096	G	A	1	70463623	35.341	32.13	B	B	B	B	B	B	B	B	B	B	B	B	B	B	B
mUNC898891	C	T	1	71165438	35.761	32.88	B	B	B	B	B	B	B	B	B	B	B	B	B	B	B
gUNC910607	T	C	1	71974016	36.33	33.261	B	B	B	B	B	B	B	B	B	B	B	B	B	B	B
mbackupUNC010570475	C	T	1	72830096	36.891	33.817	B	B	B	B	B	B	B	B	B	B	B	B	B	B	B
B6_01-074963079-S	C	T	1	74916505	38.593	35.218	B	B	B	B	B	B	B	B	B	B	B	B	B	B	B
S6J013019470	A	G	1	75486756	38.839	35.415	B	B	B	B	B	B	B	B	B	B	B	B	B	B	B
S3N013040016	T	C	1	76000421	39.172	35.572	B	B	B	B	B	B	B	B	B	B	B	B	B	B	B
mUNC964922	T	C	1	76148253	39.181	35.632	B	B	B	B	B	B	B	B	B	B	B	B	B	B	B
gbackupJAX00005508	G	A	1	76703258	39.236	35.817	B	B	B	B	B	B	B	B	B	B	B	B	B	B	B
SSR013088151	T	C	1	77203778	39.503	35.922	B	B	B	B	B	B	B	B	B	B	B	B	B	B	B
S3N013089544	T	C	1	77238600	39.519	35.926	B	B	B	B	B	B	B	B	B	B	B	B	B	B	B
gUNC988578	T	C	1	78083320	39.978	36.189	B	B	B	B	B	B	B	B	B	B	B	B	B	B	B
S6J013139471	C	T	1	78486797	40.399	36.653	B	B	B	B	B	B	B	B	B	B	B	B	B	B	B
S6T013141533	G	A	1	78538341	40.443	36.673	B	B	B	B	B	B	B	B	B	B	B	B	B	B	B
gUNC1004197	G	T	1	79223560	40.907	36.954	B	B	B	B	B	B	B	B	B	B	B	B	B	B	B
S6J013178782	G	A	1	79469566	40.928	36.975	B	B	B	B	B	B	B	B	B	B	B	B	B	B	B
S1H013204417	G	A	1	80110429	41.138	37.005	B	B	B	B	B	B	B	B	B	B	B	B	B	B	B
SFT013210000	T	C	1	80250007	41.235	37.154	B	B	B	B	B	B	B	B	B	B	B	B	B	B	B
ST2013252820	A	C	1	81320511	41.771	37.582	B	B	B	B	B	B	B	B	B	B	B	B	B	B	B
mbackupUNC010158882	T	G	1	81388723	41.778	37.588	B	B	B	B	B	B	B	B	B	B	B	B	B	B	B
gUNC1047748	G	A	1	82629781	42.43	38.266	B	B	B	B	B	B	B	B	B	B	B	B	B	B	B
gUNC1071271	T	G	1	84468139	43.42	39.242	B	B	B	B	B	B	B	B	B	B	B	B	N	B	B
gJAX00006124	T	C	1	84908968	43.488	39.429	B	B	B	B	B	B	B	B	B	B	B	B	B	B	B
gUNC1102206	C	T	1	88655763	44.824	40.781	B	B	B	B	B	B	B	B	B	B	B	B	B	B	B
gUNCHS001601	A	G	1	89691128	45.114	41.231	B	B	B	B	B	B	B	B	B	B	B	B	B	B	B
S2H013602293	C	A	1	90057344	45.277	41.411	B	B	B	B	B	B	B	B	B	B	B	B	B	B	B
mUNC1126248	G	A	1	90398581	45.429	41.508	B	B	B	B	B	B	B	B	B	B	B	B	B	B	B
SAH013616907	C	T	1	90422690	45.44	41.509	B	B	B	B	B	B	B	B	B	B	B	B	B	B	B
gUNC1142250	C	T	1	91383704	46.129	42.237	B	B	B	B	B	B	B	B	B	B	B	B	B	B	B
gUNC1153431	G	A	1	92373273	46.347	43.19	B	B	B	B	B	B	B	B	B	B	B	B	B	B	B
gUNC1210515	T	C	1	97626757	47.882	45.275	B	B	B	B	B	B	B	B	B	B	B	B	B	B	B
gUNC1214415	G	A	1	97954725	47.991	45.419	B	B	B	B	B	B	B	B	B	B	B	B	B	B	B
gUNC1225138	C	T	1	98864978	48.296	45.606	B	B	B	B	B	B	B	B	B	B	B	B	B	B	B
mUNC1238531	A	G	1	99488488	48.504	45.651	B	B	B	B	B	B	B	B	B	B	B	B	B	B	B
mUNC010191507	C	T	1	99897065	48.641	45.788	B	B	B	B	B	B	B	B	B	B	B	B	B	B	B
gUNCHS001812	C	A	1	100264323	48.764	45.889	B	B	B	B	B	B	B	B	B	B	B	B	B	B	B
gUNC1276993	G	T	1	102042988	49.184	45.991	B	B	B	B	B	B	B	B	B	B	B	B	B	B	B
gUNC1296431	T	C	1	103143123	49.296	46.069	B	B	B	B	B	B	B	B	B	B	B	B	B	B	B
gUNC1307235	C	T	1	103673765	49.321	46.081	B	B	B	B	B	B	B	B	B	B	B	B	B	B	B
S2H014199881	G	T	1	104997043	49.439	46.294	B	B	B	B	B	B	B	B	B	B	B	B	B	B	B
S6H014218009	G	A	1	105450239	49.581	46.537	B	B	B	B	B	B	B	B	B	B	B	B	B	B	B
gUNC1335696	G	A	1	105911284	49.69	46.74	B	B	B	B	B	B	B	B	B	B	B	B	B	B	B
gUNCHS001933	T	C	1	107972961	50.4	47.305	B	B	B	B	B	B	B	B	B	B	B	B	B	B	B
mUNC1367316	C	T	1	108457079	50.475	47.434	B	B	B	B	B	B	B	B	B	B	B	B	B	B	B
gUNC1383332	G	A	1	109512395	50.652	47.596	B	B	B	B	B	B	B	B	B	B	B	B	B	B	B
gUNC1391068	T	C	1	110079486	50.739	47.725	B	B	B	B	B	B	B	B	B	B	B	B	B	B	B
gICR4117	T	C	1	111175687	50.805	47.728	B	B	B	B	B	B	B	B	B	B	B	B	B	B	B
mUNC010223906	A	G	1	112160786	50.83	47.733	B	B	B	B	B	B	B	B	B	B	B	B	B	B	B
gUNC1425647	G	A	1	112486389	50.836	47.818	B	B	B	B	B	B	B	B	B	B	B	B	B	B	B
gUNC1438333	T	C	1	113219068	50.876	47.863	B	B	B	B	B	B	B	B	B	B	B	B	B	B	B
gJAX00008269	C	T	1	113834083	50.917	47.908	B	B	B	B	B	B	B	B	B	B	B	B	B	B	B
gJAX00263321	G	A	1	114455470	50.965	47.998	B	B	B	B	B	B	B	B	B	B	B	B	B	B	B
mUNC010227990	T	C	1	115285872	51.458	48.127	B	B	B	B	B	B	B	B	B	B	B	B	B	B	B
gUNC1486466	G	T	1	116183610	51.854	48.455	B	B	B	B	B	B	B	B	B	B	B	B	B	B	B
UNCHS002030	C	T	1	116240354	51.858	48.456	B	B	B	B	B	B	B	B	B	B	B	B	B	B	B
S6R014671781	C	T	1	116794533	52.081	48.467	B	B	B	B	B	B	B	B	B	B	B	B	B	B	B
mbackupUNC010236642	G	A	1	118715542	52.2	48.624	B	B	B	B	B	B	B	B	B	B	B	B	B	B	B
gUNC1524644	G	A	1	119376212	52.327	49.118	B	B	B	B	B	B	B	B	B	B	B	B	B	B	B
gUNCHS002088	T	G	1	119681797	52.446	49.164	B	B	B	B	B	B	B	B	B	B	B	B	B	B	B
gUNC1545055	G	A	1	121063201	52.807	49.919	B	B	B	B	B	B	B	B	B	B	B	B	B	B	B
gUNC1547605	T	C	1	121248927	52.849	50.115	B	B	B	B	B	B	B	B	B	B	B	B	B	B	B
SFT014982180	C	T	1	124554513	54.296	51.168	B	B	B	B	B	B	B	B	B	B	B	B	B	B	B
gUNC1605568	A	G	1	125334698	54.707	51.481	B	B	B	B	B	B	B	B	B	B	B	B	B	B	B
S6R015034070	G	A	1	125851763	54.86	51.63	B	B	B	B	B	B	B	B	B	B	B	B	B	B	B
gUNC1620550	T	C	1	126353960	55.009	51.829	B	B	B	B	B	B	B	B	B	B	B	B	B	B	B
mUNC010261606	G	A	1	127006951	55.642	52.142	B	B	B	B	B	B	B	B	B	B	B	B	B	B	B
gUNC1635382	G	A	1	127477857	55.739	52.364	B	B	B	B	B	B	B	B	B	B	B	B	B	B	B
gUNC1648713	G	A	1	128627956	56.28	52.538	B	B	B	B	B	B	B	B	B	B	B	B	B	B	B
mJAX00266494	C	T	1	129134427	56.52	52.736	B	B	B	B	B	B	B	B	B	B	B	B	B	B	B
mbackupJAX00266606	T	G	1	129809947	56.701	52.868	B	B	B	B	B	B	B	B	B	B	B	B	B	B	B
S2C015197728	T	C	1	129943219	56.736	52.994	B	B	B	B	B	B	B	B	B	B	B	B	B	B	B
mbackupUNC010803792	T	C	1	130593230	56.896	53.323	B	B	B	B	B	B	B	B	B	B	B	B	B	B	B
gUNC1675521	C	T	1	130878269	56.918	53.401	B	B	B	B	B	B	B	B	B	B	B	B	B	B	B
mUNC1695463	C	T	1	132520960	57.416	54.001	B	B	B	B	B	B	B	B	B	B	B	B	B	B	B
D1H015333995	T	C	1	133349896	57.915	54.227	B	B	B	B	B	B	B	B	B	B	B	B	B	B	B
gUNCHS002460	G	T	1	134859002	58.253	55.061	B	B	B	B	B	B	B	B	B	B	B	B	B	B	B
S6J015452108	C	T	1	136302702	59.688	56.062	B	B	B	B	B	B	B	B	B	B	B	B	B	B	B
gUNC1761545	G	A	1	137336720	60.055	56.994	B	B	B	B	B	B	B	B	B	B	B	B	B	B	B
gUNC1770327	G	A	1	138006890	60.664	57.226	B	B	B	B	B	B	B	B	B	B	B	B	B	B	B
SFH015526372	G	A	1	138159305	60.71	57.389	B	B	B	B	B	B	B	B	B	B	B	B	B	B	B
S2H015556503	C	T	1	138912597	60.848	57.855	B	B	B	B	B	B	B	B	B	B	B	B	B	B	B
gbackupJAX00269153	C	T	1	139478830	61.103	58.061	B	B	B	B	B	B	B	B	B	B	B	B	B	B	B
SSH015583893	A	G	1	139597340	61.214	58.065	B	B	B	B	B	B	B	B	B	B	B	B	B	B	B
mUNC010292027	A	C	1	140294459	61.735	58.091	B	B	B	B	B	B	B	B	B	B	B	B	B	B	B
gUNC1825459	T	C	1	142266250	62.378	58.467	B	B	B	B	B	B	B	B	B	B	B	B	B	B	B
SFT015716951	A	G	1	142923794	62.45	58.581	B	B	B	B	B	B	B	B	B	B	B	B	B	B	B
mUNC010463165	C	A	1	144549292	62.706	59.038	B	B	B	B	B	B	B	B	B	B	B	B	B	B	B
SBT015826555	T	C	1	145663886	63.184	59.309	B	B	B	B	B	B	B	B	B	B	B	B	B	B	B
gUNC1872920	A	G	1	146189462	63.251	59.316	B	B	B	B	B	B	B	B	B	B	B	B	B	B	B
S2H015862651	T	C	1	146566292	63.266	59.322	B	B	B	B	B	B	B	B	B	B	B	B	B	B	B
gJAX00270549	C	T	1	147699660	63.311	59.399	B	B	B	B	B	B	B	B	B	B	B	B	B	B	B
gUNCHS002697	G	A	1	148717254	63.381	59.426	B	B	B	B	B	B	B	B	B	B	B	B	B	B	B
gUNCHS002702	G	A	1	149037613	63.414	59.478	B	B	B	B	B	B	B	B	B	B	B	B	B	B	B
backupUNC010628673	C	A	1	151111612	63.903	59.803	B	B	B	B	B	B	B	B	B	B	B	B	B	B	B
gUNC1940721	C	T	1	151155081	63.907	59.821	B	B	B	B	B	B	B	B	B	B	B	B	B	B	B
SFC016133146	C	T	1	153328652	65.334	60.965	B	B	B	B	B	B	B	B	B	B	B	B	B	B	B
gUNC1978827	G	T	1	153744607	65.418	61.483	B	B	B	B	B	B	B	B	B	B	B	B	B	B	B
SFT016154602	G	T	1	153865066	65.481	61.63	B	B	B	B	B	B	B	B	B	B	B	B	B	B	B
mUNC1988150	C	T	1	154519779	66.255	62.354	B	B	B	B	B	B	B	B	B	B	B	B	B	B	B
gJAX00272462	G	A	1	155985673	67.66	63.702	B	B	B	B	B	B	B	B	B	B	B	B	B	B	B
S2R016319640	G	A	1	157991005	68.141	64.457	B	B	B	B	B	B	B	B	B	B	B	B	B	B	B
S1H016331722	G	A	1	158293068	68.314	64.786	B	B	B	B	B	B	B	B	B	B	B	B	B	B	B
gUNC2032620	A	C	1	158295053	68.315	64.786	B	B	B	B	B	B	B	B	B	B	B	B	B	B	B
gUNC2036998	G	A	1	158663689	68.445	64.926	B	B	B	B	B	B	B	B	B	B	B	B	B	B	B
S2R016348703	A	G	1	158717589	68.46	64.96	B	B	B	B	B	B	B	B	B	B	B	B	B	B	B
S2H016394469	T	C	1	159861726	69.101	65.691	B	B	B	B	B	B	B	B	B	B	B	B	B	B	B
S1J016408998	G	A	1	160224951	69.314	66.367	B	B	B	B	B	B	B	B	B	B	B	B	B	B	B
S2T016417509	T	C	1	160437728	69.449	66.485	B	B	B	B	B	B	B	B	B	B	B	B	B	B	B
mJAX00273510	A	G	1	160737074	69.638	66.49	B	B	B	B	B	B	B	B	B	B	B	B	B	B	B
gUNCHS003024	T	C	1	161585957	69.897	66.807	B	B	B	B	B	B	B	B	B	B	B	B	B	B	B
gUNC2073776	C	A	1	162338156	70.141	67.139	B	B	B	B	B	B	B	B	B	B	B	B	B	B	B
mUNC2081992	A	G	1	163082817	70.514	67.672	B	B	B	B	B	B	B	B	B	B	B	B	B	B	B
gUNC2097425	C	T	1	164295019	71.683	68.497	B	B	B	B	B	B	B	B	B	B	B	B	B	B	B
gUNC2111325	G	A	1	165212492	72.567	69.093	B	B	B	B	B	B	B	B	B	B	B	B	B	B	B
mUNC010333272	A	G	1	165602275	72.943	69.389	B	B	B	B	B	B	B	B	B	B	B	B	B	B	B
mJAX00012213	A	G	1	166799244	74.097	69.895	B	B	B	B	B	B	B	B	B	B	B	B	B	B	B
SFT016675920	T	C	1	166898021	74.192	69.935	B	B	B	B	B	B	B	B	B	B	N	B	B	B	B
gUNC2137048	C	T	1	167284399	74.565	70.368	B	B	B	B	B	B	B	B	B	B	B	B	B	B	B
S6J016707095	C	T	1	167677390	74.943	70.458	B	B	B	B	B	B	B	B	B	B	B	B	B	B	B
gUNC2155319	A	G	1	168531538	76.408	71.802	B	B	B	B	B	B	B	B	B	B	B	B	B	B	B
S1H016803365	C	A	1	170084149	76.862	72.248	B	B	B	B	B	B	B	B	B	B	B	B	B	B	B
mUNC010353604	T	G	1	170441536	76.907	72.325	B	B	B	B	B	B	B	B	B	B	B	B	B	B	B
gJAX00276473	A	G	1	172956255	80.229	74.803	B	B	B	B	B	B	B	B	B	B	B	B	B	B	B
gUNCHS003348	T	G	1	174577739	81.049	75.038	B	B	B	B	B	B	B	B	B	B	B	B	B	B	B
gUNC2263707	A	G	1	176074355	82.04	76.036	B	B	B	B	B	B	B	B	B	B	B	B	B	B	B
gJAX00277549	T	C	1	177474820	82.765	76.909	B	B	B	B	B	B	B	B	B	B	B	B	B	B	B
gUNCHS003416	G	T	1	177888137	82.857	76.968	B	B	B	B	B	B	B	B	B	B	B	B	B	B	B
SSH017130990	C	A	1	178274751	82.98	76.976	B	B	B	B	B	B	B	B	B	B	B	B	B	B	B
gUNC2308922	G	A	1	180441833	84.306	78.185	B	B	B	B	B	B	B	B	B	B	B	B	B	B	B
gUNC2310743	T	C	1	180569708	84.365	78.232	B	B	B	B	B	B	B	B	B	B	B	B	B	B	B
S6J017252720	C	A	1	181318003	84.579	78.527	B	B	B	B	B	B	B	B	B	B	B	B	B	B	B
gUNC2322479	G	A	1	181510678	84.711	78.626	B	B	B	B	B	B	B	B	B	B	B	B	B	B	B
S2H017427232	G	A	1	185680800	89.583	82.367	B	B	B	B	B	B	B	B	B	B	B	B	B	B	B
ST2017432544	C	T	1	185813602	89.62	82.503	B	B	B	B	B	B	B	B	B	B	B	B	B	B	B
gJAX00013701	A	G	1	187116521	90.351	83.466	B	B	B	B	B	B	B	B	B	B	B	B	B	B	B
gUNC2387976	C	A	1	187392713	91.147	83.502	B	B	B	B	B	B	B	B	B	B	B	B	B	B	B
gUNC2398055	C	A	1	188335477	92.574	84.994	B	B	B	B	B	B	B	B	B	B	B	B	B	B	B
S6J017555686	C	T	1	188892174	93.548	85.556	B	B	B	B	B	B	B	B	B	B	B	B	B	B	B
gUNC2404892	C	T	1	188910165	93.589	85.602	B	B	B	B	B	B	B	B	B	B	B	B	B	B	B
mUNC2410175	A	G	1	189304410	94.504	85.903	B	B	B	B	B	B	B	B	B	B	B	B	B	B	B
gUNC2415693	C	T	1	189729020	95.068	86.23	B	B	B	B	B	B	B	B	B	B	B	B	B	B	B
gUNC2416218	C	T	1	189763068	95.136	86.36	B	B	B	B	B	B	B	B	B	B	B	B	B	B	B
SFT017595245	G	A	1	189881144	95.373	86.964	B	B	B	B	B	B	B	B	B	B	B	B	B	B	B
ST2017596122	C	T	1	189903057	95.417	87.003	B	B	B	B	B	B	B	B	B	B	B	B	B	B	B
ST2017596258	T	C	1	189906474	95.424	87.004	B	B	B	B	B	B	B	B	B	B	B	B	B	B	B
ST2017597987	G	A	1	189949686	95.51	87.02	B	B	B	B	B	B	B	B	B	B	B	B	B	B	B
ST2017598286	G	A	1	189957174	95.525	87.023	B	B	B	B	B	B	B	B	B	B	B	B	B	B	B
ST2017598296	G	A	1	189957421	95.526	87.023	B	B	B	B	B	B	B	B	B	B	B	B	B	B	B
ST2017598604	T	C	1	189965120	95.541	87.026	B	B	B	B	B	B	B	B	B	B	B	B	B	B	B
ST2017603515	G	A	1	190087891	95.788	87.109	B	B	B	B	B	B	B	B	B	B	B	B	B	B	B
ST2017603569	T	C	1	190089245	95.79	87.109	B	B	B	B	B	B	B	B	B	B	B	B	B	B	B
gUNC2420778	A	G	1	190105925	95.839	87.126	B	B	B	B	B	B	B	B	B	B	B	B	B	B	B
gUNC2421003	T	C	1	190124682	95.92	87.152	B	B	B	B	B	B	B	B	B	B	B	B	B	B	B
mJAX00013946	G	A	1	190394209	96.093	87.876	B	B	B	B	B	B	B	B	B	B	B	B	B	B	B
ST2017618750	C	A	1	190468772	96.101	88.066	B	B	B	B	B	B	B	B	B	B	B	B	B	B	B
ST2017622000	T	C	1	190550021	96.11	88.156	B	B	B	B	B	B	B	B	B	B	B	B	B	B	B
gUNC2431046	C	A	1	191067818	96.261	88.871	B	B	B	B	B	B	B	B	B	B	B	B	B	B	B
gUNC2431766	C	A	1	191124263	96.279	88.901	B	B	B	B	B	B	B	B	B	B	B	B	B	B	B
S3T017656127	A	G	1	191403179	96.542	89.304	B	B	B	B	B	B	B	B	B	B	B	B	B	B	B
UNC2436405	C	T	1	191556153	96.691	89.393	B	B	B	B	B	B	B	B	B	B	B	B	B	B	B
SX1017664092	T	C	1	191602307	96.737	89.402	B	B	B	B	B	B	B	B	B	B	B	B	B	B	B
UNC2437403	T	C	1	191657427	96.79	89.579	B	B	B	B	B	B	B	B	B	B	B	B	B	B	B
gUNC2444978	T	C	1	192498891	97.445	90.721	B	B	B	B	B	B	B	B	B	B	B	B	B	B	B
UNC2454760	A	G	1	193421248	97.766	91.764	B	B	B	B	B	B	B	B	B	B	B	B	B	B	B
JAX00014180	T	C	1	193519214	97.814	92.211	B	B	B	B	B	B	B	B	B	B	B	B	B	B	B
gUNC2456475	T	C	1	193562834	97.836	92.219	B	B	B	B	B	B	B	B	B	B	B	B	B	B	B
gUNC2456861	T	C	1	193596481	97.852	92.225	B	B	B	B	B	B	B	B	B	B	B	B	B	B	B
gUNC2457020	C	T	1	193608539	97.858	92.227	B	B	B	B	B	B	B	B	B	B	B	B	B	B	B
gJAX00280926	A	G	1	193653881	97.881	92.415	B	B	B	B	B	B	B	B	B	B	B	B	B	B	B
UNC2457544	G	A	1	193654902	97.881	92.416	B	B	B	B	B	B	B	B	B	B	B	B	B	B	B
gJAX00014191	G	A	1	193673297	97.89	92.419	B	B	B	B	B	B	B	B	B	B	B	B	B	B	B
gUNC2458018	A	C	1	193688845	97.898	92.421	B	B	B	B	B	B	B	B	B	B	B	B	B	B	B
gJAX00280954	G	A	1	193709621	97.908	92.666	B	B	B	B	B	B	B	B	B	B	B	B	B	B	B
SX1017749302	T	C	1	193732571	97.919	92.67	B	B	B	B	B	B	B	B	B	B	B	B	B	B	B
S6R017757122	A	G	1	193928056	98.016	92.704	B	B	B	B	B	B	B	B	B	B	B	B	B	B	B
gUNC2460751	G	A	1	194149219	98.125	92.861	B	B	B	B	B	B	B	B	B	B	B	B	B	B	B
gUNC2475948	T	C	2	3963828	2.277	0.301	B	B	B	B	B	B	B	B	B	B	B	B	B	B	B
mUNC020003180	G	A	2	4439201	2.629	0.598	B	B	B	B	B	B	B	B	B	B	B	B	B	B	B
gUNC2495151	G	A	2	5265330	3.363	1.246	B	B	B	B	B	B	B	B	B	B	B	B	B	B	B
gUNCHS003923	G	A	2	6625111	3.764	2.41	B	B	B	B	B	B	B	B	B	B	B	B	B	B	B
mUNC020363105	C	T	2	8148141	5.088	2.79	B	B	B	B	B	B	B	B	B	B	B	B	B	B	B
gUNC2540465	T	C	2	8871100	5.93	2.995	B	B	B	B	B	B	B	B	B	B	B	B	B	B	B
gUNC2553197	G	A	2	9821723	6.656	3.836	B	B	B	B	B	B	B	B	B	B	B	B	B	B	B
gUNC2561908	T	C	2	10403914	7.453	4.439	B	B	B	B	B	B	B	B	B	B	B	B	B	B	B
gUNC2571163	T	C	2	11047885	8.48	4.832	B	B	B	B	B	B	B	B	B	B	B	B	B	N	B
S6J020446834	G	A	2	11170851	8.576	4.849	B	B	B	B	B	B	B	B	B	B	B	B	B	B	B
mUNC2606288	A	G	2	13676512	10.11	6.265	B	B	B	B	B	B	B	B	B	B	B	B	B	B	B
mUNC2619648	T	C	2	14678255	10.743	6.751	B	B	B	B	B	B	B	B	B	B	B	B	B	B	B
gUNC2633019	G	A	2	15775822	11.436	7.418	B	B	B	B	B	B	B	B	B	B	B	B	B	B	B
gbackupJAX00215705	C	T	2	16450126	11.862	7.79	B	B	B	B	B	B	B	B	B	B	B	B	B	B	B
gJAX00484223	G	A	2	17915505	12.786	8.794	B	B	B	B	B	B	B	B	B	B	B	B	B	B	B
gUNCHS004121	T	C	2	18667432	12.968	8.95	B	B	B	B	B	B	B	B	B	B	B	B	B	B	B
B10020019473	T	C	2	19473898	13.422	9.379	B	B	B	B	B	B	B	B	B	B	B	B	B	B	B
S6J020782084	C	T	2	19552120	13.573	9.386	B	B	B	B	B	B	B	B	B	B	B	B	B	B	B
gUNC2679953	G	A	2	19764084	13.983	9.403	B	B	B	B	B	B	B	B	B	B	B	B	B	B	B
mUNC020012706	C	T	2	20727977	14.628	10.581	B	B	B	B	B	B	B	B	B	B	B	B	B	B	B
gUNC2706030	A	G	2	21389604	14.937	11.044	B	B	B	B	B	B	B	B	B	B	B	B	B	B	B
gUNC2730264	T	G	2	23280247	15.277	11.6	B	B	B	B	B	B	B	B	B	B	B	B	B	B	B
gJAX00485387	T	C	2	25029526	16.924	13.071	B	B	B	B	B	B	B	B	B	B	B	B	B	B	B
gUNCHS004244	G	A	2	25630940	17.536	13.106	B	B	B	B	B	B	B	B	B	B	B	B	B	B	B
gUNC2767893	T	C	2	26331832	18.768	14.489	B	B	B	B	B	B	B	B	B	B	B	B	B	B	B
gUNC2770303	T	C	2	26590857	18.961	14.558	B	B	B	B	B	B	B	B	B	B	B	B	B	B	B
SFT021080567	C	T	2	27014175	19.105	14.88	B	B	B	B	B	B	B	B	B	B	B	B	B	B	B
gUNC2781257	C	T	2	27416645	19.2	15.447	B	B	B	B	B	B	B	B	B	B	B	B	B	B	B
gUNC2792471	G	A	2	28166771	19.378	15.912	B	B	B	B	B	B	B	B	B	B	B	B	B	B	B
mUNC2815389	T	C	2	30233216	21.403	17.327	B	B	B	B	B	B	B	B	B	B	B	B	B	B	B
gUNC2826016	G	A	2	31151608	21.788	17.801	B	B	B	B	B	B	B	B	B	B	B	B	B	B	B
SFH021332690	C	T	2	33317260	22.407	18.884	B	B	B	B	B	B	B	B	B	B	B	B	B	B	B
gUNC2849605	T	C	2	33670782	22.503	19.062	B	B	B	B	B	B	B	B	B	B	B	B	B	B	B
gUNC2857265	A	G	2	34478184	22.871	19.407	B	B	B	B	B	B	B	B	B	B	B	B	B	B	B
SFT021381098	G	A	2	34527474	22.889	19.417	B	B	B	B	B	B	B	B	B	B	B	B	B	B	B
S6J021408007	C	A	2	35200198	23.363	19.622	B	B	B	B	B	B	B	B	B	B	B	B	B	B	B
gJAX00487283	C	T	2	36844897	24.076	20.361	B	B	B	B	B	B	B	B	B	B	B	B	B	B	B
gUNCHS004645	C	T	2	37446735	24.234	20.384	B	B	B	B	B	B	B	B	B	B	B	B	B	B	B
gUNC2896990	G	A	2	38585163	24.386	20.608	B	B	B	B	B	B	B	B	B	B	B	B	B	B	B
S6Y021637601	T	C	2	40940044	24.616	21.067	B	B	B	B	B	B	B	B	B	B	B	B	B	B	B
gUNC2932119	A	G	2	41928698	25.11	21.576	B	B	B	B	B	B	B	B	B	B	B	B	B	B	B
S6J021689509	C	T	2	42237737	25.23	21.606	B	B	B	B	B	B	B	B	B	B	B	B	B	B	B
SBR021781453	A	G	2	44536331	27.074	23.462	B	B	B	B	B	B	B	B	B	B	B	B	B	B	B
SBC021868182	A	G	2	46704553	27.625	23.725	B	B	B	B	B	B	B	B	B	B	B	B	B	B	B
gUNC2987801	C	T	2	47159732	27.692	23.833	B	B	B	B	B	B	B	B	B	B	B	B	B	B	B
mJAX00488677	G	A	2	48061576	28.144	24.316	B	B	B	B	B	B	B	B	B	B	B	B	B	B	B
gUNC3010578	C	T	2	49120583	28.509	24.402	B	B	B	B	B	B	B	B	B	B	B	B	B	B	B
mbackupJAX00094100	C	T	2	49678338	28.698	24.457	B	B	B	B	B	B	B	B	B	B	B	B	B	B	B
gUNC3043685	T	G	2	51385891	29.818	26.127	B	B	B	B	B	B	B	B	B	B	B	B	B	B	B
gJAX00489448	G	A	2	52219270	30.03	26.242	B	B	B	B	B	B	B	B	B	B	B	B	B	B	B
gUNC3090814	G	A	2	54806366	30.824	27.126	B	B	B	B	B	B	B	B	B	B	B	B	B	B	B
UNC3120836	G	A	2	57347747	32.09	27.866	B	B	B	B	B	B	B	B	B	B	B	B	B	B	B
gUNC3152204	T	G	2	59782171	34.134	29.384	B	B	B	B	B	B	B	B	B	B	B	B	B	B	B
gUNC3159715	C	T	2	60441119	34.682	30.037	B	B	B	B	B	B	B	B	B	B	B	B	B	B	B
gUNC3168121	C	T	2	61079400	35.18	30.406	B	B	B	B	B	B	B	B	B	B	B	B	B	B	B
mUNC3175666	C	T	2	61720963	35.623	30.737	B	B	B	B	B	B	B	B	B	B	B	B	B	B	B
gUNC3179577	G	A	2	62213025	35.801	31.023	B	B	B	B	B	B	B	B	B	B	B	B	B	B	B
gUNC3184173	T	G	2	62649086	36.451	31.229	B	B	B	B	B	B	B	B	B	B	B	B	B	B	B
gUNC3214809	A	C	2	65240067	38.454	32.862	B	B	B	B	B	B	B	B	B	B	B	B	B	B	B
S6Y022619844	T	C	2	65496107	38.563	33.103	B	B	B	B	B	B	B	B	B	B	B	B	B	B	B
gUNC3223501	C	T	2	65844683	38.789	33.18	B	B	B	B	B	B	B	B	B	B	B	B	B	B	B
mUNC020087824	T	C	2	66258021	39.056	33.252	B	B	B	B	B	B	B	B	B	B	B	B	B	B	B
gUNC3230084	G	A	2	66318283	39.095	33.254	B	B	B	B	B	B	B	B	B	B	B	B	B	B	B
gUNC3234516	C	A	2	66597171	39.196	33.262	B	B	B	B	B	B	B	B	B	B	B	B	B	B	B
mUNC020089575	G	A	2	66925342	39.26	33.272	B	B	B	B	B	B	B	B	B	B	B	B	B	B	B
UNC3239202	C	T	2	66928955	39.26	33.272	B	B	B	B	B	B	B	B	B	B	B	B	B	B	B
UNC3247099	G	A	2	67468649	39.342	33.528	B	B	B	B	B	B	B	B	B	B	B	B	B	B	B
UNC3251467	A	G	2	67741653	39.393	33.586	B	B	B	B	B	B	B	B	B	B	B	B	B	B	B
UNC3254350	G	A	2	67925036	39.427	33.676	B	B	B	B	B	B	B	B	B	B	B	B	B	B	B
SX1022720755	C	T	2	68018891	39.445	33.684	B	B	B	B	B	B	B	B	B	B	B	B	B	B	B
gUNC3266951	C	T	2	68804831	39.603	34.235	B	B	B	B	B	B	B	B	B	B	B	B	B	B	B
gUNC3268280	G	A	2	68894430	39.622	34.362	B	B	B	B	B	B	B	B	B	B	B	B	B	B	B
UNC3268533	A	G	2	68909203	39.626	34.362	B	B	B	B	B	B	B	B	B	B	B	B	B	B	B
SX1022779779	T	C	2	69494475	40.803	35.062	B	B	B	B	B	B	B	B	B	B	B	B	B	B	B
UNC3278066	G	A	2	69517912	40.855	35.064	B	B	B	B	B	B	B	B	B	B	B	B	B	B	B
gUNC3282025	C	T	2	69816588	40.946	35.214	B	B	B	B	B	B	B	B	B	B	B	B	B	B	B
gUNC3284740	T	C	2	70054248	41.035	35.237	B	B	B	B	B	B	B	B	B	B	B	B	B	B	B
gUNC3291948	C	T	2	70515362	41.502	35.824	B	B	B	B	B	B	B	B	B	B	B	B	B	B	B
S3R022843244	C	A	2	71081123	42.215	36.123	B	B	B	B	B	B	B	B	B	B	B	B	B	B	B
gUNC3300936	C	T	2	71270713	42.432	36.139	B	B	B	B	B	B	B	B	B	B	B	B	B	B	B
gUNC3316097	A	G	2	72368577	43.107	37.217	B	B	B	B	B	B	B	B	B	B	B	B	B	B	B
mUNC3319811	A	G	2	72657047	43.289	37.639	B	B	B	B	B	B	B	B	B	B	B	B	B	B	B
gUNC3339978	C	T	2	74541842	44.108	38.851	B	B	B	B	B	B	B	B	B	B	B	B	B	B	B
gUNC3351416	C	T	2	75576689	44.743	39.679	B	B	B	B	B	B	B	B	B	B	B	B	B	B	B
gUNC3353430	G	A	2	75731132	44.768	39.904	B	B	B	B	B	B	B	B	B	B	B	B	B	B	B
S6Y023054737	T	C	2	76368440	44.973	40.626	B	B	B	B	B	B	B	B	B	B	B	B	B	B	B
gUNC3367467	C	T	2	76659860	45.159	40.713	B	B	B	B	B	B	B	B	B	B	B	B	B	B	B
mUNC020103640	C	T	2	77364192	45.961	40.907	B	B	B	B	B	B	B	B	B	B	B	B	B	B	B
gJAX00493970	T	C	2	77875006	46.44	41.296	B	B	B	B	B	B	B	B	B	B	B	B	B	B	B
gUNC3390481	G	T	2	78562849	46.964	41.42	B	B	B	B	B	B	B	B	B	B	B	B	B	B	B
gUNC3415704	T	G	2	80641256	48.325	42.039	B	B	B	B	B	B	B	B	B	B	B	B	B	B	B
gUNC3435709	T	C	2	82816566	49.136	42.529	B	B	B	B	B	B	B	B	B	B	B	B	B	B	B
gUNC3447687	G	A	2	84108695	49.373	42.634	B	B	B	B	B	B	B	B	B	B	B	B	B	B	B
SBC023368718	G	T	2	84217950	49.385	42.698	B	B	B	B	B	B	B	B	B	B	B	B	B	B	B
S3N023421264	T	C	2	85531605	49.658	42.803	B	B	B	B	B	B	B	B	B	B	B	B	B	B	B
S6Y023436902	G	A	2	85922554	49.719	42.881	B	B	B	B	B	B	B	B	B	B	B	B	B	B	B
gUNC3467697	C	T	2	86100773	49.741	42.889	B	B	B	B	B	B	B	B	B	B	B	B	B	B	B
gJAX00096872	C	T	2	86841406	49.828	42.926	B	B	B	B	B	B	B	B	B	B	B	B	B	B	B
gUNC3510621	C	T	2	91123029	50.476	43.203	B	B	B	B	B	B	B	B	B	B	B	B	B	B	B
mUNC3536464	A	G	2	93447473	51.496	44.328	B	B	B	B	B	B	B	B	B	B	B	B	B	B	B
gUNC3545364	T	C	2	94086081	51.71	44.877	B	B	B	B	B	B	B	B	B	B	B	B	B	B	B
gUNC3576998	G	A	2	96880494	52.342	45.418	B	B	B	B	B	B	B	B	B	B	B	B	B	B	B
S3N023889998	A	G	2	97249953	52.38	45.433	B	B	B	B	B	B	B	B	B	B	B	B	B	B	B
gUNCHS005897	A	G	2	97294755	52.385	45.435	B	B	B	B	B	B	B	B	B	B	B	B	B	B	B
mJAX00497664	C	T	2	100277691	53.365	45.836	B	B	B	B	B	B	B	B	B	B	B	B	B	B	B
gUNC3645479	A	C	2	101844739	54.033	46.186	B	B	B	B	B	B	B	B	B	B	B	B	B	B	B
gUNC3652253	C	T	2	102235658	54.096	46.43	B	B	B	B	B	B	B	B	B	B	B	B	B	B	B
gJAX00498115	T	C	2	102676534	54.194	46.62	B	B	B	B	B	B	B	B	B	B	B	B	B	B	B
gUNC3659049	T	C	2	102681473	54.195	46.623	B	B	B	B	B	B	B	B	B	B	B	B	B	B	B
gUNC3668511	A	G	2	103449108	54.401	46.936	B	B	B	B	B	B	B	B	B	B	B	B	B	B	B
gUNCHS006044	G	A	2	103871607	54.487	46.978	B	B	B	B	B	B	B	B	B	B	B	B	B	B	B
gUNC3707804	C	T	2	106772773	55.867	48.793	B	B	B	B	B	B	B	B	B	B	B	B	B	B	B
gUNC3712628	T	C	2	107153805	55.982	49.099	B	B	B	B	B	B	B	B	B	B	B	B	B	B	B
S6H024329108	C	T	2	108227709	56.243	49.482	B	B	B	B	B	B	B	B	B	B	B	B	B	B	B
gbackupUNC020481320	T	C	2	109214703	56.537	49.692	B	B	B	B	B	B	B	B	B	B	B	B	B	B	B
gUNC3751339	A	G	2	110858214	56.731	50.246	B	B	B	B	B	B	B	B	B	B	B	B	B	B	B
gJAX00499705	G	A	2	111114826	56.744	50.275	B	B	B	B	B	B	B	B	B	B	B	B	B	B	B
S3C024483072	C	A	2	112076803	56.945	50.447	B	B	B	B	B	B	B	B	B	B	B	B	B	B	B
gJAX00098744	A	G	2	112457989	57.048	50.491	B	B	B	B	B	B	B	B	B	B	B	B	B	B	B
gJAX00499986	G	T	2	113260069	57.282	50.811	B	B	B	B	B	B	B	B	B	B	B	B	B	B	B
S3C024550659	C	A	2	113766485	57.465	50.975	B	B	B	B	B	B	B	B	B	B	B	B	B	B	B
ST2024553732	T	C	2	113843324	57.495	51.021	B	B	B	B	B	B	B	B	B	B	B	B	B	B	B
S6H024601566	C	T	2	115039159	57.96	51.374	B	B	B	B	B	B	B	B	B	B	B	B	B	B	B
gUNC3792842	T	C	2	115123416	57.993	51.499	B	B	B	B	B	B	B	B	B	B	B	B	B	B	B
S1L024667345	A	G	2	116683648	58.805	52.237	B	B	B	B	B	B	B	B	B	B	B	B	B	B	B
gUNC3820213	G	T	2	117536947	59.245	52.758	B	B	B	B	B	B	B	B	B	B	B	B	B	B	B
gUNCHS006372	A	C	2	117983237	59.321	52.888	B	B	B	B	B	B	B	B	B	B	B	B	B	B	B
gUNC3835514	A	G	2	118776941	59.454	53.298	B	B	B	B	B	B	B	B	B	B	B	B	B	B	B
gUNC3839051	A	G	2	119148011	59.816	53.628	B	B	B	B	B	B	B	B	B	B	B	B	B	B	B
gUNC3855439	G	A	2	120891344	60.364	53.828	B	B	B	B	B	B	B	B	B	B	B	B	B	B	B
gUNC3877462	T	C	2	123024107	60.655	54.335	B	B	B	B	B	B	B	B	B	B	B	B	B	B	B
gUNCHS006551	T	C	2	124023156	60.802	54.83	B	B	B	B	B	B	B	B	B	B	B	B	B	B	B
SFT024968011	T	G	2	124200275	60.883	54.892	B	B	B	B	B	B	B	B	B	B	B	B	B	B	B
mUNC020185566	T	C	2	124227533	60.895	54.893	B	B	B	B	B	B	B	B	B	B	B	B	B	B	B
gUNC3909838	G	T	2	125549513	61.479	55.69	B	B	B	B	B	B	B	B	B	B	B	B	B	B	B
S3C025030184	T	C	2	125754606	61.557	55.815	B	B	B	B	B	B	B	B	B	B	B	B	B	B	B
S3C025039182	T	C	2	125979557	61.641	55.818	B	B	B	B	B	B	B	B	B	B	B	B	B	B	B
S3N025049252	T	G	2	126231303	61.736	56.001	B	B	B	B	B	B	B	B	B	B	B	B	B	B	B
gUNC020187887	A	G	2	127359499	62.005	56.135	B	B	B	B	B	B	B	B	B	B	B	B	B	B	B
S6T025109239	A	G	2	127730977	62.071	56.139	B	B	B	B	B	B	B	B	B	B	B	B	B	B	B
SAH025109672	C	T	2	127741807	62.072	56.14	B	B	B	B	B	B	B	B	B	B	B	B	B	B	B
S3C025128173	T	C	2	128204331	62.325	56.634	B	B	B	B	B	B	B	B	B	B	B	B	B	B	B
gUNC3939722	G	T	2	128254933	62.389	56.652	B	B	B	B	B	B	B	B	B	B	B	B	B	B	B
UNC3945744	C	T	2	128728595	62.623	57.111	B	B	B	B	B	B	B	B	B	B	B	B	B	B	B
gUNC3955258	G	A	2	129520040	63.017	57.863	B	B	B	B	B	B	B	B	B	B	B	B	B	B	B
SBC025193785	G	T	2	129844641	63.183	57.998	B	B	B	B	B	B	B	B	B	B	B	B	B	B	B
mbackupJAX00503740	C	T	2	131189555	63.307	58.211	B	B	B	B	B	B	B	B	B	B	B	B	B	B	B
mUNC3976996	G	T	2	131435364	63.362	58.361	B	B	B	B	B	B	B	B	B	B	B	B	B	B	B
gUNC4003979	C	A	2	133344690	65.153	59.434	B	B	B	B	B	B	B	B	B	B	B	B	B	B	B
gUNC4015115	C	T	2	134214506	65.474	59.754	B	B	B	B	B	B	B	B	B	B	B	B	B	B	B
mUNC021772819	G	T	2	134997225	66.099	60.23	B	B	B	B	B	B	B	B	B	B	B	B	B	B	B
gUNCHS006892	T	C	2	135880066	66.939	60.847	B	B	B	B	B	B	B	B	B	B	B	B	B	B	B
mUNC021491922	T	C	2	137841021	68.026	61.683	B	B	B	B	B	B	B	B	B	B	B	B	B	B	B
S6J025539200	C	T	2	138480020	68.27	62.065	B	B	B	B	B	B	B	B	B	B	B	B	B	B	B
gUNC4075526	C	T	2	139118497	68.513	62.181	B	B	B	B	B	B	B	B	B	B	B	B	B	B	B
gUNC4082030	T	C	2	139733224	68.881	62.497	B	B	B	B	B	B	B	B	B	B	B	B	B	B	B
gUNC4088737	C	T	2	140256049	69.196	62.509	B	B	B	B	B	B	B	B	B	B	B	B	B	B	B
gUNC4094001	G	A	2	140668053	69.509	62.705	B	B	B	B	B	B	B	B	B	B	B	B	B	B	B
gUNCHS007013	A	G	2	141224276	69.92	62.778	B	B	B	B	B	B	B	B	B	B	B	B	B	B	B
S2H025660521	A	G	2	141513046	70.1	62.813	B	B	B	B	B	B	B	B	B	B	B	B	B	B	B
S2H025673260	A	G	2	141831516	70.23	62.827	B	B	B	B	B	B	B	B	B	B	B	B	B	B	B
gUNC4115263	T	C	2	142263048	70.405	62.973	B	B	B	B	B	B	B	B	B	B	B	B	B	B	B
gUNC4128983	C	T	2	143324458	70.869	63.289	B	B	B	B	B	B	B	B	B	B	B	B	B	B	B
gUNC4139799	C	T	2	144059556	70.951	63.431	B	B	B	B	B	B	B	B	B	B	B	B	B	B	B
S2H025777100	T	C	2	144427512	70.99	63.573	B	B	B	B	B	B	B	B	B	B	B	B	B	B	B
mJAX00506097	C	T	2	144750677	71.028	63.744	B	B	B	B	B	B	B	B	B	B	B	B	B	B	B
SFT025791257	G	A	2	144781428	71.033	63.767	B	B	B	B	B	B	B	B	B	B	B	B	B	B	B
SFT025791259	G	A	2	144781484	71.033	63.767	B	B	B	B	B	B	B	B	B	B	B	B	B	B	B
ST2025812239	A	G	2	145305978	71.126	63.887	B	B	B	B	B	B	B	B	B	B	B	B	B	B	B
mUNC020504947	T	G	2	145478803	71.172	63.919	B	B	B	B	B	B	N	N	B	B	B	B	N	B	B
S2T025827288	C	T	2	145682218	71.222	64.04	B	B	B	B	B	B	B	B	B	B	B	B	B	B	B
mUNC4181145	C	T	2	147575422	72.876	65.247	B	B	B	B	B	B	B	B	B	B	B	B	B	B	B
SFT025918243	A	G	2	147956092	73.244	65.868	B	B	B	B	B	B	B	B	B	B	B	B	B	B	B
gUNCHS007216	G	A	2	148041082	73.351	66.127	B	B	B	B	B	B	B	B	B	B	B	B	B	B	B
SFH025925531	G	A	2	148138276	73.408	66.156	B	B	B	B	B	B	B	B	B	B	B	B	B	B	B
gUNC4194021	C	A	2	148517045	73.492	66.756	B	B	B	B	B	B	B	B	B	B	B	B	B	B	B
gUNC4211212	A	G	2	149425713	73.763	67.022	B	B	B	B	B	B	B	B	B	B	B	B	B	B	B
gJAX00101549	C	A	2	150045040	74.181	67.103	B	B	B	B	B	B	B	B	B	B	B	B	B	B	B
gUNC4231083	G	T	2	151212656	74.786	67.815	B	B	B	B	B	B	B	B	B	B	B	B	B	B	B
gUNC4239943	G	T	2	152156543	75.088	67.941	B	B	B	B	B	B	B	B	B	B	B	B	B	B	B
mUNC020230950	A	G	2	152699661	75.345	68.293	B	B	B	B	B	B	B	B	B	B	B	B	B	B	B
gJAX00507625	G	A	2	153028580	75.421	68.435	B	B	B	B	B	B	B	B	B	B	B	B	B	B	B
SAC026134991	C	T	2	153374797	75.659	68.462	B	B	B	B	B	B	B	B	B	B	B	B	B	B	B
gJAX00101874	C	T	2	154379034	76.497	69.271	B	B	B	B	B	B	B	B	B	B	B	B	B	B	B
S6Y026254681	A	C	2	156367037	77.391	69.987	B	B	B	B	B	B	B	B	B	B	B	B	B	B	B
gUNC4297878	C	T	2	157121889	78.023	70.605	B	B	B	B	B	B	B	B	B	B	B	B	B	B	B
S2T026296470	T	C	2	157411772	78.22	70.726	B	B	B	B	B	B	B	B	B	B	B	B	B	B	B
gUNC4303030	C	T	2	157610012	78.355	70.769	B	B	B	B	B	B	B	B	B	B	B	B	B	B	B
gUNC4312479	G	A	2	158325263	78.696	71.09	B	B	B	B	B	B	B	B	B	B	B	B	B	B	B
mUNC021898190	G	T	2	158578302	78.739	71.158	B	B	B	B	B	B	B	B	B	B	B	B	B	B	B
gUNC4331573	T	C	2	159492467	80.006	71.966	B	B	B	B	B	B	B	B	B	B	B	B	B	B	B
mUNC020545758	A	G	2	159624662	80.077	72.232	B	B	B	B	B	B	B	B	B	B	B	B	B	B	B
S6J026413436	G	A	2	160335911	80.918	72.834	B	B	B	B	B	B	B	B	B	B	B	B	B	B	B
gUNCHS007610	C	T	2	161361718	81.71	73.409	B	B	B	B	B	B	B	B	B	B	B	B	B	B	B
B10020161719	G	T	2	161719748	82.236	73.531	B	B	B	B	B	B	B	B	B	B	B	B	B	B	B
SAH026478755	G	A	2	161968897	82.43	73.727	B	B	B	B	B	B	B	B	B	B	B	B	B	B	B
ST2026499508	G	T	2	162487713	83.087	74.051	B	B	B	B	B	B	B	B	B	B	B	B	B	B	B
gUNC4384936	T	C	2	163179125	84.127	75.182	B	B	B	B	B	B	B	B	B	B	B	B	B	B	B
gUNC4402698	G	A	2	164366346	85.122	75.493	B	B	B	B	B	B	B	B	B	B	B	B	B	B	B
gUNC4422942	T	C	2	165786100	86.034	76.608	B	B	B	B	B	B	B	B	B	B	B	B	B	B	B
gUNC4505252	G	A	2	171223753	93.507	82.927	B	B	B	B	B	B	B	B	B	B	B	B	B	B	B
gUNC4513522	T	G	2	171745710	94.65	84.146	B	B	B	B	B	B	B	B	B	B	B	B	B	B	B
SFT026879001	A	G	2	171975030	94.711	84.203	B	B	B	B	B	B	B	B	B	B	B	B	B	B	B
mUNC4533318	A	G	2	172938117	95.602	85.922	N	B	B	B	B	B	B	B	B	B	N	B	B	N	B
gJAX00103339	G	A	2	173937045	97.59	87.563	B	B	B	B	B	B	B	B	B	B	B	B	B	B	B
gUNC4558846	A	G	2	174752596	98.091	88.234	B	B	B	B	B	B	B	B	B	B	B	B	B	B	B
gJAX00512891	G	A	2	179293416	101.82	91.099	B	B	B	B	B	B	B	B	B	B	B	B	B	B	B
gJAX00512917	G	T	2	179337489	101.83	91.284	B	B	B	B	B	B	B	B	B	B	B	B	B	B	B
gUNC4584105	A	G	2	179526594	101.882	91.477	B	B	B	B	B	B	B	B	B	B	B	B	B	B	B
SAJ027219010	G	A	2	180475258	103.009	92.751	B	B	B	B	B	B	B	B	B	B	B	B	B	B	B
S2J027222691	A	G	2	180567299	103.105	92.885	B	B	B	B	B	B	B	B	B	B	B	B	B	B	B
gUNC4601969	A	G	2	180998445	103.545	93.258	B	B	B	B	B	B	B	B	B	B	B	B	B	B	B
S2T027246659	T	C	2	181166494	103.595	93.344	B	B	B	B	B	B	B	B	B	B	B	B	B	B	B
mbackupUNC030360530	A	G	3	3785419	1.329	0.379	B	B	B	B	B	B	B	B	B	B	B	B	B	B	B
mbackupUNC030360676	C	T	3	4906679	1.723	0.613	B	B	B	B	B	B	B	B	B	B	B	B	B	B	B
gJAX00103952	A	C	3	5921871	1.972	0.671	B	B	B	B	B	B	B	B	B	B	B	B	B	B	B
mJAX00514198	T	C	3	6290396	1.983	0.706	B	B	B	B	B	B	B	B	B	B	B	B	B	B	B
SAH030317027	T	C	3	7925681	2.125	0.814	B	B	B	B	B	B	B	B	B	B	B	B	B	B	B
gUNC4666739	A	C	3	8241121	2.153	0.837	B	B	B	B	B	B	B	B	B	B	B	B	B	B	B
gUNC4673471	C	T	3	8754874	2.211	0.996	B	B	B	B	B	B	B	B	B	B	B	B	B	B	B
gUNC4683846	G	A	3	9527564	2.343	1.892	B	B	B	B	B	B	B	B	B	B	B	B	B	B	B
gUNC4702917	A	C	3	10748045	2.827	2.204	B	B	B	B	B	B	B	B	B	B	B	B	B	B	B
gUNC4710901	A	C	3	11440863	2.948	2.358	B	B	B	B	B	B	B	B	B	B	B	B	B	B	B
mbackupJAX00515140	C	T	3	12229171	2.971	2.42	B	B	B	B	B	B	B	B	B	B	B	B	B	B	B
gUNC4743317	G	A	3	13724559	3.048	2.536	B	B	B	B	B	B	B	B	B	B	B	B	B	B	B
gUNC4753984	T	C	3	14527026	3.173	2.619	B	B	B	B	B	B	B	B	B	B	B	B	B	B	B
gUNC4762747	T	C	3	15117705	3.431	2.738	B	B	B	B	B	B	B	B	B	B	B	B	B	B	B
gUNC4805771	G	T	3	18953390	5.312	4.133	B	B	B	B	B	B	B	B	B	B	B	B	B	B	B
gUNCHS008137	C	T	3	19203740	5.398	4.286	B	B	B	B	B	B	B	B	B	B	B	B	B	B	B
S6J030852497	G	A	3	21312447	7.253	5.358	B	B	B	B	B	B	B	B	B	B	B	B	B	B	B
gUNC4850842	T	G	3	21992512	7.557	6.042	B	B	B	B	B	B	B	B	B	B	B	B	B	B	B
gUNC4879415	G	T	3	24099619	9.412	6.352	B	B	B	B	B	B	B	B	B	B	B	B	B	B	B
gUNC4889029	C	A	3	24883654	9.926	6.605	B	B	B	B	B	B	B	B	B	B	B	B	B	B	B
gUNC4904534	C	T	3	26331605	10.669	7.228	B	B	B	B	B	B	B	B	B	B	B	B	B	B	B
gUNC4927885	G	A	3	28285513	11.784	9.171	B	B	B	B	B	B	B	B	B	B	B	B	B	B	B
gUNC4944698	C	A	3	29476492	12.581	10.047	B	B	B	B	B	B	B	B	B	B	B	B	B	B	B
mUNC030031869	A	G	3	32378673	15.688	12.47	B	B	B	B	B	B	B	B	B	B	B	B	B	B	B
mUNC4993850	G	A	3	32940787	15.936	12.55	B	B	B	B	B	B	B	B	B	B	B	B	B	B	B
S6H031356365	G	A	3	33909138	16.365	12.947	B	B	B	B	B	B	B	B	B	B	B	B	B	B	B
gUNC5009091	G	A	3	34066622	16.437	12.953	B	B	B	B	B	B	B	B	B	B	B	B	B	B	B
gUNCHS008393	C	T	3	35306291	17.102	13.61	B	B	B	B	B	B	B	B	B	B	B	B	B	B	B
SFT031443172	A	G	3	36079307	17.419	13.826	B	B	B	B	B	B	B	B	B	B	B	B	B	B	B
mUNC030404303	G	A	3	38144509	18.524	15.177	B	B	B	B	B	B	B	B	B	B	B	B	B	B	B
gUNC5075799	G	A	3	38562456	18.635	15.896	B	B	B	B	B	B	B	B	B	B	B	B	B	B	B
gUNC5091100	G	A	3	39481860	18.975	16.559	B	B	B	B	B	B	B	B	B	B	B	B	B	B	B
gUNC5111362	T	C	3	41056761	19.651	17.261	B	B	B	B	B	B	B	B	B	B	B	B	B	B	B
S6J031696725	C	T	3	42418128	20.208	17.743	B	B	B	B	B	B	B	B	B	B	B	B	B	B	B
mbackupUNC030068994	A	G	3	42552195	20.216	17.805	B	B	B	B	B	B	B	B	B	B	B	B	B	B	B
gUNC5141136	A	G	3	43409674	20.263	18.011	B	B	B	B	B	B	B	B	B	B	B	B	B	B	B
S3R031757419	A	C	3	43935493	20.293	18.029	B	B	B	B	B	B	B	B	B	B	B	B	B	B	B
gbackupJAX00106851	C	T	3	44983565	20.353	18.064	B	B	B	B	B	B	B	B	B	B	B	B	B	B	B
gUNC5165298	C	T	3	45576390	20.387	18.114	B	B	B	B	B	B	B	B	B	B	B	B	B	B	B
gUNC5178113	G	A	3	46494346	20.744	18.719	B	B	B	B	B	B	B	B	B	B	B	B	B	B	B
gUNC5208223	G	A	3	48565951	21.392	19.211	B	B	B	B	B	B	B	B	B	B	B	B	B	B	B
gUNC5261264	C	T	3	52161293	23.069	20.889	B	B	B	B	B	B	B	B	B	B	B	B	B	B	B
SBR032134332	C	T	3	53358318	24.968	23.204	B	B	B	B	B	B	B	B	B	B	B	B	B	B	B
gUNC5287977	G	A	3	53889338	25.376	23.367	B	B	B	B	B	B	B	B	B	B	B	B	B	B	B
gUNC5295127	T	C	3	54397745	25.53	23.468	B	B	B	B	B	B	B	B	B	B	B	B	B	B	B
S6J032196596	G	A	3	54914906	25.909	23.945	B	B	B	B	B	B	B	B	B	B	B	B	B	B	B
gUNC5318563	G	T	3	56095361	26.713	24.472	B	B	B	B	B	B	B	B	B	B	B	B	B	B	B
gUNC5336362	C	T	3	57475004	27.807	25.138	B	B	B	B	B	B	B	B	B	B	B	B	B	B	B
gUNC5340488	C	T	3	57777706	28.093	25.231	B	B	B	B	B	B	B	B	B	B	B	B	B	B	B
SFT032312646	T	C	3	57816152	28.129	25.237	B	B	B	B	B	B	B	B	B	B	B	B	B	B	B
gUNC5346073	G	A	3	58201146	28.376	25.436	B	B	B	B	B	B	B	B	B	B	B	B	B	B	B
S6R032356494	T	C	3	58912350	28.828	25.938	B	B	B	B	B	B	B	B	B	B	B	B	B	B	B
gUNCHS008823	A	G	3	59322589	29.026	26.421	B	B	B	B	B	B	B	B	B	B	B	B	B	B	B
gUNC5359394	G	A	3	59574730	29.054	26.425	B	B	B	B	B	B	B	B	B	B	B	B	B	B	B
gUNC5373318	A	C	3	61220059	29.461	26.615	B	B	B	B	B	B	B	B	B	B	B	B	B	B	B
gUNC5393311	T	C	3	63143005	30.011	27.113	B	B	B	B	B	B	B	B	B	B	B	B	B	B	B
gUNC5403659	T	C	3	64156281	30.103	27.301	B	B	B	B	B	B	B	B	B	B	B	B	B	B	B
S6J032571692	C	A	3	64292324	30.114	27.31	B	B	B	B	B	B	B	B	B	B	B	B	B	B	B
mJAX00525099	C	T	3	64905011	30.163	27.362	B	B	B	B	B	B	B	B	B	B	B	B	B	B	B
S3C032620697	C	T	3	65517441	30.206	27.584	B	B	B	B	B	B	B	B	B	B	B	B	B	B	B
mJAX00525416	G	A	3	66208516	30.354	28.071	B	B	B	B	B	B	B	B	B	B	B	B	B	B	B
SFT032662274	A	G	3	66556862	30.633	28.16	B	B	B	B	B	B	B	B	B	B	B	B	B	B	B
gUNC5435272	T	G	3	67182474	30.786	28.398	B	B	B	B	B	B	B	B	B	B	B	B	B	B	B
UNC5440607	C	A	3	67616729	31.099	28.574	B	B	B	B	B	B	B	B	B	B	B	B	B	B	B
gUNC5440607	C	A	3	67616729	31.099	28.574	B	B	B	B	B	B	B	B	B	B	B	B	B	B	B
gUNCHS008973	C	A	3	68814147	32.019	28.943	B	B	B	B	B	B	B	B	B	B	B	B	B	B	B
gUNC5466669	A	G	3	69433592	32.221	29.034	B	B	B	B	B	B	B	B	B	B	B	B	B	B	B
gUNC5471789	A	G	3	69758858	32.262	29.153	B	B	B	B	B	B	B	B	B	B	B	B	B	B	B
mbackupUNC030473223	G	A	3	71939894	32.584	29.537	B	B	B	B	B	B	B	B	B	B	B	B	B	B	B
gJAX00108948	G	T	3	73110678	32.747	29.612	B	B	B	B	B	B	B	B	B	B	B	B	B	B	B
gUNC5532424	T	C	3	74163450	33.631	29.911	B	B	B	B	B	B	B	B	B	B	B	B	B	B	B
gICR5342	T	G	3	74751140	33.679	30.015	B	B	B	B	B	B	B	B	B	B	B	B	B	B	B
SFH032991585	C	T	3	74789641	33.682	30.017	B	B	B	B	B	B	B	B	B	B	B	B	B	B	B
gUNC5549545	T	C	3	75402482	33.732	30.05	B	B	B	B	B	B	B	B	B	B	B	B	B	B	B
gUNC5560335	T	C	3	76071624	34.033	30.105	B	B	B	B	B	B	B	B	B	B	B	B	B	B	B
gUNC5567230	G	T	3	76609413	34.308	30.299	B	B	B	B	B	B	B	B	B	B	B	B	B	B	B
gUNCHS009090	G	A	3	76848854	34.331	30.372	B	B	B	B	B	B	B	B	B	B	B	B	B	B	B
UNC5586083	A	C	3	77907770	34.809	30.479	B	B	B	B	B	B	B	B	B	B	B	B	B	B	B
gUNC5586083	A	C	3	77907770	34.809	30.479	B	B	B	B	B	B	B	B	B	B	B	B	B	B	B
JAX00109308	G	A	3	77912812	34.81	30.479	B	B	B	B	B	B	B	B	B	B	B	B	B	B	B
backupUNC030615251	T	C	3	78594019	34.871	30.672	B	B	B	B	B	B	B	B	B	B	B	B	B	B	B
mbackupUNC030615251	T	C	3	78594019	34.871	30.672	B	B	B	B	B	B	B	B	B	B	B	B	B	B	B
UNC5599491	A	G	3	78846279	34.894	30.692	B	B	B	B	B	B	B	B	B	B	B	B	B	B	B
gUNC5599491	A	G	3	78846279	34.894	30.692	B	B	B	B	B	B	B	B	B	B	B	B	B	B	B
gJAX00527593	G	A	3	79317471	34.988	30.736	B	B	B	B	B	B	B	B	B	B	B	B	B	B	B
gUNC5637295	G	A	3	81296361	35.828	31.099	B	B	B	B	B	B	B	B	B	B	B	B	B	B	B
UNC5649841	C	T	3	82192938	36.201	31.594	B	B	B	B	B	B	B	B	B	B	B	B	B	B	B
gUNC5653396	A	G	3	82430691	36.422	31.928	B	B	B	B	B	B	B	B	B	B	B	B	B	B	B
gUNCHS009192	C	T	3	82839728	36.743	32.135	B	B	B	B	B	B	B	B	B	B	B	B	B	B	B
UNC030485727	C	A	3	83052457	36.925	32.307	B	B	B	B	B	B	B	B	B	B	B	B	B	B	B
UNC5664114	A	G	3	83145735	37.005	32.328	B	B	B	B	B	B	B	B	B	B	B	B	B	B	B
gJAX00528804	G	A	3	84715352	37.695	33.133	B	B	B	B	B	B	B	B	B	B	B	B	B	B	B
SAH033394051	C	T	3	84851291	37.718	33.146	B	B	B	B	B	B	B	B	B	B	B	B	B	B	B
UNC5690039	A	C	3	85146443	37.752	33.174	B	B	B	B	B	B	B	B	B	B	B	B	B	B	B
UNC5699578	A	C	3	85834887	37.828	33.219	B	B	B	B	B	B	B	B	B	B	B	B	B	B	B
UNC5733646	A	G	3	89069915	39.02	34.738	B	B	B	B	B	B	B	B	B	B	B	B	B	B	B
JAX00110148	T	C	3	89108199	39.032	34.74	B	B	B	B	B	B	B	B	B	B	B	B	B	B	B
UNC5736210	C	T	3	89354671	39.113	34.936	B	B	B	B	B	B	B	B	B	B	B	B	B	B	B
gUNC5740658	A	G	3	89763013	39.188	35.31	B	B	B	B	B	B	B	B	B	B	B	B	B	B	B
SAC033726218	A	G	3	93155465	40.181	35.857	B	B	B	B	B	B	B	B	B	B	B	B	B	B	B
UNC5773934	G	A	3	94461036	40.667	35.986	B	B	B	B	B	B	B	B	B	B	B	B	B	B	B
gUNC5773934	G	A	3	94461036	40.667	35.986	B	B	B	B	B	B	B	B	B	B	B	B	B	B	B
SS6033794184	G	A	3	94854607	40.713	36.145	B	B	B	B	B	B	B	B	B	B	B	B	B	B	B
SS6033805728	G	A	3	95143203	40.796	36.213	B	B	B	B	B	B	B	B	B	B	B	B	B	B	B
JAX00110594	C	T	3	95337641	40.976	36.254	B	B	B	B	B	B	B	B	B	B	B	B	B	B	B
UNC5787323	G	A	3	95953161	41.545	36.814	B	B	B	B	B	B	B	B	B	B	B	B	B	B	B
SS6033839129	C	T	3	95978244	41.568	36.856	B	B	B	B	B	B	B	B	B	B	B	B	B	B	B
gUNC5794598	C	T	3	96852349	41.979	37.288	B	B	B	B	B	B	B	B	B	B	B	B	B	B	B
UNC5800029	G	A	3	97345768	42.121	37.68	B	B	B	B	B	B	B	B	B	B	B	B	B	B	B
UNC5807613	A	G	3	97846230	42.335	37.827	B	B	B	B	B	B	B	B	B	B	B	B	B	B	B
mUNC030674885	C	T	3	98356755	42.759	38.13	B	B	B	B	B	B	B	B	B	B	B	B	B	B	B
SS6033958078	A	C	3	98951964	42.915	38.142	B	B	B	B	B	B	B	B	B	B	B	B	B	B	B
S6R033964247	T	C	3	99106176	43.004	38.152	B	B	B	B	B	B	B	B	B	B	B	B	B	B	B
UNC031303497	G	A	3	99198356	43.044	38.158	B	B	B	B	B	B	B	B	B	B	B	B	B	B	B
S6Y033972444	T	C	3	99311108	43.071	38.165	B	B	B	B	B	B	B	B	B	B	B	B	B	B	B
SS6034009134	C	T	3	100228352	43.479	38.241	B	B	B	B	B	B	B	B	B	B	B	B	B	B	B
UNC5841910	C	T	3	100755983	43.807	38.714	B	B	B	B	B	B	B	B	B	B	B	B	B	B	B
UNC5847715	C	T	3	101097858	43.97	38.816	B	B	B	B	B	B	B	B	B	B	B	B	B	B	B
UNC5848474	T	C	3	101154169	43.996	38.854	B	B	B	B	B	B	B	B	B	B	B	B	B	B	B
UNC5855250	G	T	3	101611671	44.215	39.135	B	B	B	B	B	B	B	B	B	B	B	B	B	B	B
gUNC5855250	G	T	3	101611671	44.215	39.135	B	B	B	B	B	B	B	B	B	B	B	B	B	B	B
UNC5855546	C	A	3	101629281	44.223	39.137	B	B	B	B	B	B	B	B	B	B	B	B	B	B	B
UNC5864433	G	A	3	102207861	44.647	39.693	B	B	B	B	B	B	B	B	B	B	B	B	B	B	B
UNC5865708	C	T	3	102277918	44.705	39.711	B	B	B	B	B	B	B	B	B	B	B	B	B	B	B
S6J034107260	C	T	3	102681519	45.041	39.72	B	B	B	B	B	B	B	B	B	B	B	B	B	B	B
gUNC5873691	A	G	3	102939906	45.25	39.871	B	B	B	B	B	B	B	B	B	B	B	B	B	B	B
S6J034128520	G	A	3	103213011	45.335	39.973	B	B	B	B	B	B	B	B	B	B	B	B	B	B	B
SS6034129263	A	G	3	103231591	45.341	39.974	B	B	B	B	B	B	B	B	B	B	B	B	B	B	B
gUNC5885627	A	G	3	104023600	45.525	40.474	B	B	B	B	B	B	B	B	B	B	B	B	B	B	B
backupUNC030163295	T	C	3	104320698	45.584	40.505	B	B	B	B	B	B	B	B	B	B	B	B	B	B	B
gUNC5891868	T	C	3	104852789	45.841	40.924	B	B	B	B	B	B	B	B	B	B	B	B	B	B	B
mUNC030504743	G	A	3	105424619	46.283	41.311	B	B	B	B	B	B	B	B	B	B	B	B	B	B	B
S6J034218983	T	C	3	105474591	46.304	41.327	B	B	B	B	B	B	B	B	B	B	B	B	B	B	B
gUNCHS009717	C	T	3	105748158	46.422	41.4	B	B	B	B	B	B	B	B	B	B	B	B	B	B	B
mbackupUNC031344859	G	A	3	106482730	46.511	41.61	B	B	B	B	B	B	B	B	B	B	B	B	B	B	B
S6T034284628	G	A	3	107115704	46.61	41.661	B	B	B	B	B	B	B	B	B	B	B	B	B	B	B
S6J034303255	C	A	3	107581375	46.781	41.895	B	B	B	B	B	B	B	B	B	B	B	B	B	B	B
gUNC5923673	A	G	3	107998865	46.874	42.325	B	B	B	B	B	B	B	B	B	B	B	B	B	B	B
gUNC5933912	A	C	3	108888517	47.611	42.839	B	B	B	B	B	B	B	B	B	B	B	B	B	B	B
gUNC5949179	T	C	3	109979444	48.494	43.991	B	B	B	B	B	B	B	B	B	B	B	B	B	B	B
mUNC5954963	T	G	3	110516355	48.547	44.084	B	B	B	B	B	B	B	B	B	B	B	B	B	B	B
SFT034447601	G	A	3	111190049	48.745	44.365	B	B	B	B	B	B	B	B	B	B	B	B	B	B	B
SS6034626342	C	T	3	115658553	49.981	44.812	B	B	B	B	B	B	B	B	B	B	B	B	B	B	B
SS6034626385	C	A	3	115659649	49.982	44.814	B	B	B	B	B	B	B	B	B	B	B	B	B	B	B
gUNC6032774	C	T	3	116568434	50.389	45.356	B	B	B	B	B	B	B	B	B	B	B	B	B	B	B
UNCHS009891	G	A	3	116665362	50.419	45.426	B	B	B	B	B	B	B	B	B	B	B	B	B	B	B
gbackupUNC030187275	C	T	3	117487795	50.78	46.116	B	B	B	B	B	B	B	B	B	B	B	B	B	B	B
gJAX00112340	G	A	3	119079444	52.033	46.956	B	B	B	B	B	B	B	B	B	B	B	B	B	B	B
gUNC6086937	T	C	3	120467755	52.637	47.836	B	B	B	B	B	B	B	B	B	B	B	B	B	B	B
mB6_03-120369799-S	C	A	3	120666881	52.732	47.991	B	B	B	B	B	B	B	B	B	B	B	B	B	B	B
UNC030194728	T	C	3	121828392	53.045	49.068	B	B	B	B	B	B	B	B	B	B	B	B	B	B	B
gUNC6114888	T	G	3	122412166	53.56	49.183	B	B	B	B	B	B	B	B	B	B	B	B	B	B	B
S3C034928154	T	C	3	123203856	53.818	49.473	B	B	B	B	B	B	B	B	B	B	B	B	B	B	B
S3C034928156	T	C	3	123203918	53.818	49.473	B	B	B	B	B	B	B	B	B	B	B	B	B	B	B
mUNC6132276	C	T	3	123520014	54.413	49.846	B	B	B	B	B	B	B	B	B	B	B	B	B	B	B
SBC034941050	C	A	3	123526257	54.432	49.847	B	B	B	B	B	B	B	B	B	B	B	B	B	B	B
SAJ034982318	T	C	3	124557953	54.651	50.473	B	B	B	B	B	B	B	B	B	B	B	B	B	B	B
SAC034985723	T	C	3	124643085	54.657	50.504	B	B	B	B	B	B	B	B	B	B	B	B	B	B	B
gJAX00536654	G	A	3	125068773	54.77	50.54	B	B	B	B	B	B	B	B	B	B	B	B	B	B	B
gUNC6185684	T	C	3	126773625	56.02	51.258	B	B	B	B	B	B	B	B	B	B	B	B	B	B	B
SBT035101462	C	T	3	127536560	56.331	52.454	B	B	B	B	B	B	B	B	B	B	B	B	B	B	B
SBC035107913	G	A	3	127697829	56.474	52.533	B	B	B	B	B	B	B	B	B	B	B	B	B	B	B
UNC6208306	T	C	3	128154139	56.683	52.704	B	B	B	B	B	B	B	B	B	B	B	B	B	B	B
UNC6209486	T	C	3	128224356	56.771	52.758	B	B	B	B	B	B	B	B	B	B	B	B	B	B	B
gUNC6210217	G	A	3	128264945	56.822	52.762	B	B	B	B	B	B	B	B	B	B	B	B	B	B	B
UNC6219668	C	T	3	129002031	57.727	53.218	B	B	B	B	B	B	B	B	B	B	B	B	B	B	B
UNC6220293	G	A	3	129064647	57.769	53.308	B	B	B	B	B	B	B	B	B	B	B	B	B	B	B
UNC6221860	G	A	3	129172395	57.842	53.557	B	B	B	B	B	B	B	B	B	B	B	B	B	B	B
UNC6221985	G	A	3	129181940	57.848	53.561	B	B	B	B	B	B	B	B	B	B	B	B	B	B	B
UNC6222615	C	T	3	129248074	57.893	53.95	B	B	B	B	B	B	B	B	B	B	B	B	B	B	B
mUNC6229155	A	G	3	129683801	58.699	54.876	B	B	B	B	B	B	B	B	B	B	B	B	B	B	B
S6Y035232901	G	T	3	130822542	60.619	55.542	B	B	B	B	B	B	B	B	B	B	B	B	B	B	B
SSR035263141	G	A	3	131578543	61.068	55.909	B	B	B	B	B	B	B	B	B	B	B	B	B	B	B
SSH035274752	C	T	3	131868806	61.243	55.98	B	B	B	B	B	B	B	B	B	B	B	B	B	B	B
SSH035274975	G	A	3	131874390	61.246	55.98	B	B	B	B	B	B	B	B	B	B	B	B	B	B	B
SSR035282807	G	A	3	132070177	61.329	55.985	B	B	B	B	B	B	B	B	B	B	B	B	B	B	B
SSR035282975	G	A	3	132074398	61.33	55.985	B	B	B	B	B	B	B	B	B	B	B	B	B	B	B
SSR035282992	T	G	3	132074806	61.33	55.985	B	B	B	B	B	B	B	B	B	B	B	B	B	B	B
gUNC6265372	A	G	3	132075087	61.33	55.985	B	B	B	B	B	B	B	B	B	B	B	B	B	B	B
gUNC6265372b	A	G	3	132075087	61.33	55.985	B	B	B	B	B	B	B	B	B	B	B	B	B	B	B
S6J035325488	G	A	3	133137206	61.57	56.682	B	B	B	B	B	B	B	B	B	B	B	B	B	B	B
gJAX00113456	C	T	3	134048247	62.089	57.399	B	B	B	B	B	B	B	B	B	B	B	B	B	B	B
gJAX00113489	T	C	3	134478458	62.319	57.555	B	B	B	B	B	B	B	B	B	B	B	B	B	B	B
gUNCHS010200	A	G	3	137715581	63.858	59.534	B	B	B	B	B	B	B	B	B	B	B	B	B	B	B
mUNC030642512	C	A	3	141524466	65.832	61.412	B	B	B	B	B	B	B	B	B	B	B	B	B	B	B
S2H035666793	C	T	3	141669832	65.963	61.639	B	B	B	B	B	B	B	B	B	B	B	B	B	B	B
S2H035708819	G	A	3	142720499	66.638	62.227	B	B	B	B	B	B	B	B	B	B	B	B	B	B	B
gUNC6444169	C	T	3	144317639	68.709	64.097	B	B	B	B	B	B	B	B	B	B	B	B	B	B	B
UNC6445132	C	T	3	144394667	68.782	64.296	B	B	B	B	B	B	B	B	B	B	B	B	B	B	B
S6J035852681	C	T	3	146317041	71.301	65.669	B	B	B	B	B	B	B	B	B	B	B	B	B	B	B
gUNC6475139	C	T	3	146374133	71.385	65.805	B	B	B	B	B	B	B	B	B	B	B	B	B	B	B
gUNC6478289	C	T	3	146595691	71.714	66.103	B	B	B	B	B	B	B	B	B	B	B	B	B	B	B
S6J035866443	C	T	3	146661093	71.811	66.242	B	B	B	B	B	B	B	B	B	B	B	B	B	B	B
gUNC6491714	C	T	3	147514132	72.306	66.348	B	B	B	B	B	B	B	B	B	B	B	B	B	B	B
gJAX00541929	C	T	3	149300601	75.336	68.364	B	B	B	B	B	B	B	B	B	B	B	B	B	B	B
gJAX00541998	G	A	3	149692043	76.042	68.462	B	B	B	B	B	B	B	B	B	B	B	B	B	B	B
gUNC6530830	G	A	3	150599308	76.399	69.041	B	B	B	B	B	B	B	B	B	B	B	B	B	B	B
gUNC6544103	C	T	3	151618848	76.874	70.17	B	B	B	B	B	B	B	B	B	B	B	B	B	B	B
SBR036070918	T	C	3	151772965	76.916	70.214	B	B	B	B	B	B	B	B	B	B	B	B	B	B	B
mUNC6547782	T	C	3	151947892	76.964	70.292	B	B	B	B	B	B	B	B	B	B	B	B	B	B	B
SSH036086655	G	A	3	152166395	77.021	70.483	B	B	B	B	B	B	B	B	B	B	B	B	B	B	B
mbackupUNC030289277	T	G	3	152903035	77.456	71.183	B	B	B	B	B	B	B	B	B	B	B	B	B	B	B
S3N036121009	A	G	3	153025231	77.626	71.296	B	B	B	B	B	B	B	B	B	B	B	B	B	B	B
SFH036129403	G	A	3	153235086	77.92	71.525	B	B	B	B	B	B	B	B	B	B	B	B	B	B	B
gUNCHS010452	A	G	3	154712527	79.286	72.559	B	B	B	B	B	B	B	B	B	B	B	B	B	B	B
gUNC6590890	A	G	3	154901166	79.393	72.584	B	B	B	B	B	B	B	B	B	B	B	B	B	B	B
gUNC6596659	T	C	3	155407831	79.767	72.926	B	B	B	B	B	B	B	B	B	B	B	B	B	B	B
S6J036281282	C	T	3	157032059	80.998	74.367	B	B	B	B	B	B	B	B	B	B	B	B	B	B	B
gUNC6617899	C	T	3	157394139	81.239	74.999	B	B	B	B	B	B	B	B	B	B	B	B	B	B	B
gUNC6649201	G	A	4	4756222	2.563	0.522	B	B	B	B	B	B	B	B	B	B	B	B	B	B	B
SFR040193574	A	G	4	4839367	2.568	0.527	B	B	B	B	B	B	B	B	B	B	B	B	B	B	B
mJAX00115551	T	G	4	5435867	2.609	0.56	B	B	B	B	B	B	B	B	B	B	B	B	B	B	B
gUNCHS010622	C	T	4	6712326	3.05	0.839	B	B	B	B	B	B	B	B	B	B	B	B	B	B	B
gUNC6678659	G	A	4	7209932	3.377	1.071	B	B	B	B	B	B	B	B	B	B	B	B	B	B	B
gUNC6709591	A	G	4	9418983	4.149	2.276	B	B	B	B	B	B	B	B	B	B	B	B	B	B	B
mUNC040484828	T	C	4	14821683	6.357	5.71	B	B	B	B	B	B	B	B	B	B	B	B	B	B	B
mJAX00545910	T	G	4	15635309	6.639	6.129	B	B	B	B	B	B	B	B	B	B	B	B	B	B	B
gUNC6860017	C	T	4	20893255	8.737	8.792	B	B	B	B	B	B	B	B	B	B	B	B	B	B	B
gUNCHS010808	T	C	4	21163050	8.759	8.807	B	B	B	B	B	B	B	B	B	B	B	B	B	B	B
gUNC6896735	C	T	4	23937087	10.303	10.047	B	B	B	B	B	B	B	B	B	B	B	B	B	B	B
gUNC6898873	A	G	4	24123675	10.314	10.242	N	N	B	PB	B	B	B	B	B	B	B	B	B	B	N
S2H041022378	G	A	4	25559451	10.604	10.675	B	B	B	B	B	B	B	B	B	B	B	B	B	B	B
gUNC6921057	T	C	4	25790171	10.638	10.732	B	B	B	B	B	B	B	B	B	B	B	B	B	B	B
mUNC040032262	G	T	4	26604334	11.13	10.852	B	B	B	B	B	B	B	B	B	B	B	B	B	B	B
gJAX00547226	G	A	4	27442883	11.345	11.259	B	B	B	B	B	B	B	B	B	B	B	B	B	B	B
mUNC040390571	C	A	4	27809481	11.372	11.279	B	B	B	B	B	B	B	B	B	B	B	B	B	B	B
mbackupUNC040036735	G	A	4	30292924	13.213	12.217	B	B	B	B	B	B	B	B	B	B	B	B	B	B	B
gUNC7004185	C	T	4	31577446	13.753	12.79	B	B	B	B	B	B	B	B	B	B	B	B	B	B	B
gUNC7022910	C	T	4	32958598	14.552	14.014	B	B	B	B	B	B	B	B	B	B	B	B	B	B	B
SFT041323072	G	A	4	33076810	14.651	14.105	B	B	B	B	B	B	B	B	B	B	B	B	B	B	B
gUNCHS010961	G	A	4	33497387	14.89	14.445	B	B	B	B	B	B	B	B	B	B	B	B	B	B	B
gUNC7035643	T	G	4	33977539	16.119	14.762	B	B	B	B	B	B	B	B	B	B	B	B	B	B	B
S6R041402189	T	C	4	35054735	17.064	15.154	B	B	B	B	B	B	B	B	B	B	B	B	B	B	B
gUNC7050195	C	T	4	35308944	17.281	15.318	B	B	B	B	B	B	B	B	B	B	B	B	B	B	B
mUNC7053705	G	A	4	35757499	17.797	15.612	B	B	B	B	B	B	B	B	B	B	B	B	B	B	B
gJAX00548393	G	A	4	36548543	18.633	16.126	B	B	B	B	B	B	B	B	B	B	B	B	B	B	B
gUNC7075573	A	G	4	37730915	19.888	16.328	B	B	B	B	B	B	B	B	B	B	B	B	B	B	B
S1H041530401	T	C	4	38260047	19.903	17.003	B	B	B	B	B	B	B	B	B	B	B	B	B	B	B
gJAX00548572	C	T	4	38376189	19.913	17.015	B	B	B	B	B	B	B	B	B	B	B	B	B	B	B
mUNC7114925	A	G	4	40759497	20.536	17.583	B	B	B	B	B	B	B	B	B	B	B	B	B	B	B
SS6041718475	A	C	4	42961884	22.893	18.896	B	B	B	B	B	B	B	B	B	B	B	B	B	B	B
gUNC7138134	A	G	4	43710776	23.051	19.002	B	B	B	B	B	B	B	B	B	B	B	B	B	B	B
SAJ041754242	C	T	4	43856071	23.083	19.022	B	B	B	B	B	B	B	B	B	B	B	B	B	B	B
SS6041757108	T	C	4	43927723	23.1	19.038	B	B	B	B	B	B	B	B	B	B	B	B	B	B	B
SS6041768866	G	A	4	44221653	23.17	19.167	B	B	B	B	B	B	B	B	B	B	B	B	B	B	B
gJAX00549476	C	T	4	44520090	23.547	19.526	B	B	B	B	B	B	B	B	B	B	B	B	B	B	B
gUNCHS011178	G	A	4	46546799	24.892	20.673	B	B	B	B	B	B	B	B	B	B	B	B	B	B	B
gUNC7197612	G	A	4	47912370	26.063	21.643	B	B	B	B	B	B	B	B	B	B	B	B	B	B	B
UNC7198791	G	A	4	48016693	26.075	21.651	B	B	B	B	B	B	B	B	B	B	B	B	B	B	B
gUNC7200671	C	A	4	48276544	26.108	21.879	B	B	B	B	B	B	B	B	B	B	B	B	B	B	B
gUNC7205485	A	G	4	48716499	26.195	22.236	B	B	B	B	B	B	B	B	B	B	B	B	B	B	B
gUNC7219031	T	C	4	49871636	27.075	22.538	B	B	B	B	B	B	B	B	B	B	B	B	B	B	B
mJAX00118885	G	A	4	51297590	27.264	22.739	B	B	B	B	B	B	B	B	B	B	B	B	B	B	B
S3C042109508	C	T	4	52737705	28.472	23.303	B	B	B	B	B	B	B	B	B	B	B	B	B	B	B
gUNC7264118	C	T	4	53436837	28.658	23.474	B	B	B	B	B	B	B	B	B	B	B	B	B	B	B
gJAX00551855	G	T	4	57235215	31.702	26.043	B	B	B	B	B	B	B	B	B	B	B	B	B	B	B
gUNCHS011435	T	C	4	59448999	32.566	26.934	B	B	B	B	B	B	B	B	B	B	B	B	B	B	B
S6Y042530203	G	A	4	63255088	33.963	27.98	B	B	B	B	B	B	B	B	B	B	B	B	B	B	B
S3C042531961	C	A	4	63299041	33.967	27.982	B	B	B	B	B	B	B	B	B	B	B	B	B	B	B
mJAX00552844	C	T	4	64063988	34.037	28.359	B	B	B	B	B	B	B	B	B	B	B	B	B	B	B
mUNC041185462	C	T	4	65774092	34.443	29.126	B	B	B	B	B	B	B	B	B	B	B	B	B	B	B
mUNC040514618	T	C	4	66236102	34.592	29.44	B	B	B	B	B	B	B	B	B	B	B	B	B	B	B
S6J042655196	G	A	4	66379904	34.638	29.451	B	B	B	B	B	B	B	B	B	B	B	B	B	B	B
SBC042661161	T	C	4	66529045	34.673	29.462	B	B	B	B	B	B	B	B	B	B	B	B	B	B	B
mbackupUNC040089799	T	G	4	67098252	34.786	29.676	B	B	B	B	B	B	B	B	B	B	B	B	B	B	B
gUNCHS011562	T	C	4	67317398	34.829	29.687	B	B	B	B	B	B	B	B	B	B	B	B	B	B	B
gUNC7443378	C	T	4	69197709	35.114	30.287	B	B	B	B	B	B	B	B	B	B	B	B	B	B	B
gUNC7467228	G	A	4	71165061	35.945	30.944	B	B	B	B	B	B	B	B	B	B	B	B	B	B	B
gUNC7479389	C	A	4	72108571	36.001	31.208	B	B	B	B	B	B	B	B	B	B	B	B	B	B	B
mUNC040122874	T	G	4	72605012	36.031	31.23	B	B	B	B	B	B	B	B	B	B	B	B	B	B	B
gUNC7503701	C	A	4	74210917	36.387	31.278	B	B	B	B	B	B	B	B	B	B	B	B	B	B	B
SBH042987275	G	A	4	74681880	36.522	31.356	B	B	B	B	B	B	B	B	B	B	B	B	B	B	B
mJAX00120641	A	G	4	76193199	36.905	31.797	B	B	B	B	B	B	B	B	B	B	B	B	B	B	B
SFT043073624	G	A	4	76840614	37.183	31.871	B	B	B	B	B	B	B	B	B	B	B	B	B	B	B
gUNC7551931	T	C	4	77835198	37.389	32.009	B	B	B	B	B	B	B	B	B	B	B	B	B	B	B
gUNC7564038	C	A	4	78578775	37.493	32.589	B	B	B	B	B	B	B	B	B	B	B	B	B	B	B
gUNCHS011721	G	A	4	79330077	37.714	32.774	B	B	B	B	B	B	B	B	B	B	B	B	B	B	B
gUNC7580591	A	G	4	79822356	37.854	32.778	B	B	B	B	B	B	B	B	B	B	B	B	B	B	B
gUNC7598588	G	A	4	81076245	37.99	32.908	B	B	B	B	B	B	B	B	B	B	B	B	B	B	B
S2J043320840	A	G	4	83021024	39.407	33.445	B	B	B	B	B	B	B	B	B	B	B	B	B	B	B
JAX00555961	G	A	4	83201963	39.423	33.512	B	B	B	B	B	B	B	B	B	B	B	B	B	B	B
gUNC7630359	G	A	4	83619386	39.46	33.948	B	B	B	B	B	B	B	B	B	B	B	B	B	B	B
gUNC7639816	A	G	4	84347849	39.775	34.502	B	B	B	B	B	B	B	B	B	B	B	B	B	B	B
gUNC7643110	G	A	4	84627762	39.818	34.535	B	B	B	B	B	B	B	B	B	B	B	B	B	B	B
gUNCHS011881	G	A	4	85491157	40.25	34.965	B	B	B	B	B	B	B	B	B	B	B	B	B	B	B
S6J043436429	C	T	4	85910730	40.309	35.028	B	B	B	B	B	B	B	B	B	B	B	B	B	B	B
gJAX00556703	C	T	4	86239878	40.465	35.223	B	B	B	B	B	B	B	B	B	B	B	B	B	B	B
gUNC7677604	A	G	4	87118837	40.886	35.799	B	B	B	B	B	B	B	B	B	B	B	B	B	B	B
mUNC041313104	A	G	4	87846362	41.178	36.125	B	B	B	B	B	B	B	B	B	B	B	B	B	B	B
SBT043527032	C	T	4	88175820	41.491	36.342	B	B	B	B	B	B	B	B	B	B	B	B	B	B	B
gJAX00121562	A	G	4	88513304	41.899	36.53	B	B	B	B	B	B	B	B	B	B	B	B	B	B	B
gUNC7706339	C	T	4	89573018	42.16	36.783	B	B	B	B	B	B	B	B	B	B	B	B	B	B	B
gUNC7729303	G	T	4	91548043	42.76	37.649	B	B	B	B	B	B	B	B	B	B	B	B	B	B	B
gUNC7746435	C	T	4	92939232	43.215	37.741	B	B	B	B	B	B	B	B	B	B	B	B	B	B	B
SFT043758697	C	T	4	93967427	43.273	38.101	B	B	B	B	B	B	B	B	B	B	B	B	B	B	B
gUNC7770640	C	T	4	95089661	43.461	38.221	N	B	B	B	B	B	B	B	B	B	B	B	B	B	B
gUNC7793379	G	T	4	97001352	44.966	38.984	B	B	B	B	B	B	B	B	B	B	B	B	B	B	B
S6J043909105	T	C	4	97727625	45.414	40.028	B	B	B	B	B	B	B	B	B	B	B	B	B	B	B
mJAX00122280	G	A	4	98092080	45.538	40.281	B	B	B	B	B	B	B	B	B	B	B	B	B	B	B
gUNC7815041	G	A	4	98732958	45.599	40.639	B	B	B	B	B	B	B	B	B	B	B	B	B	B	B
SFT044029681	T	C	4	100742048	45.759	41.441	B	B	B	B	B	B	B	B	B	B	B	B	B	B	B
gUNC7852981	A	G	4	101546954	46.889	41.815	B	B	B	B	B	B	B	B	B	B	B	B	B	B	B
gUNC7862387	T	C	4	102281427	47.022	42.212	B	B	B	B	B	B	B	B	B	B	B	B	B	B	B
gJAX00122682	C	T	4	103436482	47.61	42.535	B	B	B	B	B	B	B	B	B	B	B	B	B	B	B
gUNC7883528	T	C	4	103815080	47.732	42.55	B	B	B	B	B	B	B	B	B	B	B	B	B	B	B
mbackupUNC040545931	C	A	4	104909939	48.828	43.535	B	B	B	B	B	B	B	B	B	B	B	B	B	B	B
gJAX00122831	G	A	4	105445591	49.288	43.934	B	B	B	B	B	B	B	B	B	B	B	B	B	B	B
gUNC7918981	C	T	4	106299513	49.585	44.174	B	B	B	B	B	B	B	B	B	B	B	B	B	B	B
gJAX00561354	G	A	4	107318437	50.081	44.526	B	B	B	B	B	B	B	B	B	B	B	B	B	B	B
S6Y044374759	T	C	4	109368996	51.247	44.978	B	B	B	B	B	B	B	B	B	B	B	B	B	B	B
gJAX00561819	C	T	4	109489877	51.305	44.982	B	B	B	B	B	B	B	B	B	B	B	B	B	B	B
gUNC7966272	G	T	4	110344547	51.402	45.19	B	B	B	B	B	B	B	B	B	B	B	B	B	B	B
gUNC7975969	A	G	4	111366372	51.463	45.302	B	B	B	B	B	B	B	B	B	B	B	B	B	B	B
S6Y044461889	G	A	4	111547241	51.472	45.31	B	B	B	B	B	B	B	B	B	B	B	B	B	B	B
gUNC7985769	T	G	4	112657372	51.528	45.445	B	B	B	B	B	B	B	B	B	B	B	B	B	B	B
mbackupUNC040653449	T	C	4	114539868	52.017	45.775	B	B	B	B	B	B	B	B	B	B	B	B	B	B	B
gUNC8040300	C	T	4	115966444	53.08	46.516	B	B	B	B	B	B	B	B	B	B	B	B	B	B	B
gUNC8048317	A	G	4	116750875	53.307	46.703	B	B	B	B	B	B	B	B	B	B	B	B	B	B	B
gUNCHS012600	G	T	4	119897697	55.522	48.551	B	B	B	B	B	B	B	B	B	B	B	B	B	B	B
gUNC8096793	C	T	4	120470104	56.323	48.918	B	B	B	B	B	B	B	B	B	B	B	B	B	B	B
mJAX00564025	C	T	4	121006873	56.703	49.231	B	B	B	B	B	B	B	B	B	B	B	B	B	B	B
gUNC8127141	G	A	4	123759683	57.484	49.791	B	B	B	B	B	B	B	B	B	B	B	B	B	B	B
gUNC8134268	C	T	4	124273009	57.733	49.826	N	B	B	B	B	B	B	B	B	B	B	B	B	B	B
SFT045034977	T	C	4	125874437	59.546	50.616	B	B	B	B	B	B	B	B	B	B	B	B	B	B	B
gUNC8165193	G	A	4	126435340	60.6	51.285	B	B	B	B	B	B	B	B	B	B	B	B	B	B	B
B10040126544	G	A	4	126544146	60.81	51.347	B	B	B	B	B	B	B	B	B	B	B	B	B	B	B
SFT045112038	C	T	4	127800959	61.635	52.279	B	B	B	B	B	B	B	B	B	B	B	B	B	B	B
mUNC040280682	G	T	4	128089212	61.665	52.65	B	B	B	B	B	B	B	B	B	B	B	B	B	B	B
gUNC8193605	G	T	4	128440296	62.016	52.92	B	B	B	B	B	B	B	B	B	B	B	B	B	B	B
S1L045151423	T	G	4	128785589	62.296	53.303	B	B	B	B	B	B	B	B	B	B	B	B	B	B	B
gJAX00124567	C	T	4	129623415	63.316	54.192	B	B	B	B	B	B	B	B	B	B	B	B	B	B	B
gUNC8246502	T	C	4	132584772	65.57	56.509	B	B	B	B	B	B	B	B	B	B	B	B	B	B	B
gUNCHS012931	A	C	4	133714746	66.339	57.63	B	B	B	B	B	B	B	B	B	B	B	B	B	B	B
gJAX00567286	C	T	4	134011445	66.453	57.707	B	B	B	B	B	B	B	B	B	B	B	B	B	B	B
S6H045383934	G	A	4	134598372	66.957	57.971	B	B	B	B	B	B	B	B	B	B	B	B	B	B	B
gUNC8275085	C	T	4	134862211	67.121	58.046	B	B	B	B	B	B	B	B	B	B	B	B	B	B	B
mUNC8287091	A	G	4	135575318	67.802	58.467	B	B	B	B	B	B	B	B	B	B	B	B	B	B	B
SSH045449945	G	A	4	136248625	68.49	59.224	B	B	B	B	B	B	B	B	B	B	B	B	B	B	B
gUNC8302213	C	T	4	136664554	68.917	59.488	B	B	B	B	B	B	B	B	B	B	B	B	B	B	B
S6H045488160	A	G	4	137204008	69.726	60.215	B	B	B	B	B	B	B	B	B	B	B	B	B	B	B
gUNC8328711	A	C	4	138495693	70.396	61.372	B	B	B	B	B	B	B	B	B	B	B	B	B	B	B
S6T045541460	T	G	4	138536520	70.422	61.383	B	B	B	B	B	B	B	B	B	B	B	B	B	B	B
ST2045553443	G	A	4	138836095	70.532	61.544	B	B	B	B	B	B	B	B	B	B	B	B	B	B	B
gUNCHS013077	T	C	4	139363456	70.687	61.901	B	B	B	B	B	B	B	B	B	B	B	B	B	B	B
SAH045580624	A	G	4	139515608	70.731	62.009	B	B	B	B	B	B	B	B	B	B	B	B	B	B	B
B10040139686	A	G	4	139686944	70.813	62.237	B	B	B	B	B	B	B	B	B	B	B	B	B	B	B
gUNC8352588	A	G	4	140197709	71.322	62.587	B	B	B	B	B	B	B	B	B	B	B	B	B	B	B
SFT045612173	C	T	4	140304344	71.466	62.783	B	B	B	B	B	B	B	B	B	B	B	B	B	B	B
S6T045628586	A	G	4	140714652	72.208	63.056	B	B	B	B	B	B	B	B	B	B	B	B	B	B	B
gUNC8366533	A	G	4	140996029	73.3	63.286	B	B	B	B	B	B	B	B	B	B	B	B	B	B	B
S2R045700327	A	G	4	142508176	75.673	64.677	B	B	B	B	B	B	B	B	B	B	B	B	B	B	B
UNCHS013166	T	C	4	142991504	76.566	65.209	B	B	B	B	B	B	B	B	B	B	B	B	B	B	B
S3N045733682	T	C	4	143342052	77.527	65.414	B	B	B	B	B	B	B	B	B	B	B	B	B	B	B
mUNC8403532	T	C	4	144407762	78.023	65.735	B	B	B	B	B	B	B	B	B	B	B	B	B	B	B
mUNC041634270	G	A	4	145194580	78.178	66.255	B	B	B	B	B	B	B	B	B	B	B	B	B	B	B
mUNC8413922	A	G	4	145383491	78.205	66.323	B	B	B	B	B	B	B	B	B	B	B	B	B	B	B
gICR5505	G	T	4	147535674	78.511	66.644	B	B	B	B	B	B	B	B	B	B	B	B	B	B	B
gUNCHS013242	G	A	4	147902496	78.563	66.756	B	B	B	B	B	B	B	B	B	B	B	B	B	B	B
S6T045926406	T	C	4	148160161	78.692	67.208	B	B	B	B	B	B	B	B	B	B	B	B	B	B	B
S6J045946472	C	T	4	148661822	78.854	67.679	B	B	B	B	B	B	B	B	B	B	B	B	B	B	B
S6H045954568	T	C	4	148864220	78.87	67.73	B	B	B	B	B	B	B	B	B	B	B	B	B	B	B
S3C046003725	A	G	4	150093143	80.856	69.515	B	B	B	B	B	B	B	B	B	B	B	B	B	B	B
gJAX00570618	G	T	4	150179485	81.014	69.534	B	B	B	B	B	B	B	B	B	B	B	B	B	B	B
SFH046041856	C	T	4	151046400	81.626	69.793	B	B	B	B	B	B	B	B	B	B	B	B	B	B	B
gUNC8478387	G	A	4	152399451	83.116	71.853	B	B	B	B	B	B	B	B	B	B	B	B	B	B	B
gUNC8490992	G	A	4	153055912	83.536	72.559	B	B	B	B	B	B	B	B	B	B	B	B	B	B	B
gUNC8519564	C	T	4	154876625	85.362	74.842	B	B	B	B	B	B	B	B	B	B	B	B	B	B	B
gUNC8538182	G	A	4	156164170	88.541	76.692	B	B	B	B	B	B	B	B	B	B	B	B	B	B	B
mUNC050000078	C	A	5	3160082	1.87	0.082	B	B	B	B	B	B	B	B	B	B	B	B	B	B	B
gUNC8545548	C	T	5	3929140	2.296	0.233	B	B	B	B	B	B	B	B	B	B	B	B	B	B	B
mUNC050443053	T	C	5	4312526	2.389	0.252	B	B	B	B	B	B	B	B	B	B	B	B	B	B	B
mbackupUNC050316601	C	A	5	4967351	2.703	0.376	B	B	B	B	B	B	B	B	B	B	B	B	B	B	B
gUNCHS013469	A	C	5	7160707	3.312	0.837	B	B	B	B	B	B	B	B	B	B	B	B	B	B	B
mUNC050013072	A	G	5	8798637	3.48	1.061	B	N	N	B	B	B	B	B	B	B	B	N	B	N	B
gUNC8619742	C	T	5	9508155	3.662	1.505	B	B	B	B	B	B	B	B	B	B	B	B	B	B	B
gUNC8627615	A	C	5	10131446	3.738	1.627	B	B	B	B	B	B	B	B	B	B	B	B	B	B	B
gUNC8670226	C	T	5	14048902	5.617	2.962	B	B	B	B	B	B	B	B	B	B	B	B	B	B	B
SSR050578389	A	C	5	14459726	6.236	3.047	B	B	B	B	B	B	B	B	B	B	B	B	B	B	B
backupUNC050029531	G	A	5	16608488	7.089	3.937	B	B	B	B	B	B	B	B	B	B	B	B	B	B	B
mbackupUNC050030024	T	C	5	16787215	7.29	3.956	B	B	B	B	B	B	B	B	B	B	B	B	B	B	B
gUNCHS013549	G	A	5	16843916	7.449	3.962	B	B	B	B	B	B	B	B	B	B	B	B	B	B	B
S6J050685107	C	T	5	17127695	7.932	4.051	B	B	B	B	B	B	B	B	B	B	B	B	B	B	B
gUNC8734617	T	G	5	19048885	8.499	4.736	B	B	B	B	B	B	B	B	B	B	B	B	B	B	B
gUNC8753398	A	G	5	20396045	9.337	5.439	B	B	B	B	B	B	B	B	B	B	B	B	B	B	B
mbackupUNC050044412	A	G	5	20796343	9.607	5.789	B	B	B	B	B	B	B	B	B	B	B	B	B	B	B
gUNC8772987	T	C	5	21709333	9.966	6.492	B	B	B	B	B	B	B	B	B	B	B	B	B	B	B
S1H050926695	C	A	5	23167381	10.2	6.738	B	B	B	B	B	B	B	B	B	B	B	B	B	B	B
gUNC8802660	G	A	5	23818733	10.49	7.029	B	B	B	B	B	B	B	B	B	B	B	B	B	B	B
gUNC8825065	C	T	5	25369451	12.282	7.984	B	B	B	B	B	B	B	B	B	B	B	B	B	B	B
mUNC050076300	G	A	5	28171695	14.019	9.4	B	B	B	B	B	B	B	B	B	B	B	B	B	B	B
gUNCHS013803	G	A	5	29300990	14.966	10.33	B	B	B	B	B	B	B	B	B	B	B	B	B	B	B
gUNC8884202	C	T	5	29962468	15.57	10.994	B	B	B	B	B	B	B	B	B	B	B	B	B	B	B
gJAX00128535	C	T	5	32319918	17.326	12.325	B	B	B	B	B	B	B	B	B	B	B	B	B	B	B
gUNC8920690	G	A	5	33192583	17.505	13.252	B	B	B	B	B	B	B	B	B	B	B	B	B	B	B
gUNC8930200	A	C	5	34187547	17.868	13.774	B	B	B	B	B	B	B	B	B	B	B	B	B	B	B
UNCHS013958	C	A	5	34644552	17.914	13.818	B	B	B	B	B	B	B	B	B	B	B	B	B	B	B
gbackupUNC050328531	G	A	5	34828203	17.933	13.833	B	B	B	B	B	B	B	B	B	B	B	B	B	B	B
gJAX00578511	C	T	5	34951554	17.957	13.843	B	B	B	B	B	B	B	B	B	B	B	B	B	B	B
gUNCHS014010	A	G	5	35876873	18.931	14.02	B	B	B	B	B	B	B	B	B	B	B	B	B	B	B
gUNC8972557	T	C	5	37279309	20.057	14.926	B	B	B	B	B	B	B	B	B	B	B	B	B	B	B
gUNC9005338	T	C	5	39473188	21.041	16.552	B	B	B	B	B	B	B	B	B	B	B	B	B	B	B
mUNC9036507	A	G	5	41810898	22.726	17.903	B	B	B	B	B	B	B	B	B	B	B	B	B	B	B
gUNCHS014164	T	G	5	42178357	23.096	18.128	B	B	B	B	B	B	B	B	B	B	B	B	B	B	B
mbackupJAX00580448	G	A	5	43583393	23.777	18.654	B	B	B	B	B	B	B	B	B	B	B	B	B	B	B
mUNC050465555	T	G	5	45818818	25.482	20.051	B	B	B	B	B	B	B	B	B	B	B	B	B	B	B
gUNC9114329	T	C	5	47496100	26.017	20.706	B	B	B	B	B	B	B	B	B	B	B	B	B	B	B
SSH051911348	A	G	5	47783703	26.122	20.987	B	B	B	B	B	B	B	B	B	B	B	B	B	B	B
gUNC9132499	T	C	5	48747160	26.489	21.06	B	B	B	B	B	B	B	B	B	B	B	B	B	B	B
gUNC9142259	C	A	5	49332157	26.711	21.309	B	B	B	B	B	B	B	B	B	B	B	B	B	B	B
SAH052029235	C	A	5	50730875	26.895	21.646	B	B	B	B	B	B	B	B	B	B	B	B	B	B	B
gUNC9173622	G	A	5	51556891	27.009	21.933	B	B	B	B	B	B	B	B	B	B	B	B	B	B	B
SS6052101881	G	A	5	52547027	28.308	23.307	B	B	B	B	B	B	B	B	B	B	B	B	B	B	B
UNC9186613	A	G	5	52564001	28.337	23.31	B	B	B	B	B	B	B	B	B	B	B	B	B	B	B
UNC9187011	A	G	5	52592000	28.386	23.315	B	B	B	B	B	B	B	B	B	B	B	B	B	B	B
UNC9188232	C	T	5	52674205	28.529	23.568	B	B	B	B	B	B	B	B	B	B	B	B	B	B	B
gUNC9188232	C	T	5	52674205	28.529	23.568	B	B	B	B	B	B	B	B	B	B	B	B	B	B	B
SS6052112351	G	T	5	52808780	28.763	23.579	B	B	B	B	B	B	B	B	B	B	B	B	B	B	B
SS6052131498	G	A	5	53287470	29.067	24.099	B	B	B	B	B	B	B	B	B	B	B	B	B	B	B
UNC9197152	A	G	5	53324305	29.1	24.105	B	B	B	B	B	B	B	B	B	B	B	B	B	B	B
gUNC9197152	A	G	5	53324305	29.1	24.105	B	B	B	B	B	B	B	B	B	B	B	B	B	B	B
UNC9201031	C	T	5	53611846	29.357	24.528	B	B	B	B	B	B	B	B	B	B	B	B	B	B	B
UNC9210368	G	A	5	54390930	29.79	25.169	B	B	B	B	B	B	B	B	B	B	B	B	B	B	B
S6J052176430	G	A	5	54410753	29.795	25.174	B	B	B	B	B	B	B	B	B	B	B	B	B	B	B
JAX00582936	T	G	5	54696534	29.866	25.335	B	B	B	B	B	B	B	B	B	B	B	B	B	B	B
gUNC9215457	G	A	5	54789217	30.236	25.371	B	B	B	B	B	B	B	B	B	B	B	B	B	B	B
JAX00130262	C	A	5	55411655	30.617	25.8	B	B	B	B	B	B	B	B	B	B	B	B	B	B	B
gUNC050977354	T	G	5	57098878	30.904	25.993	B	B	B	B	B	B	B	B	B	B	B	B	B	B	B
gUNC9273393	G	A	5	59299820	31.709	26.66	B	B	B	B	B	B	B	B	B	B	B	B	B	B	B
gUNC9283770	G	A	5	59948457	31.789	26.945	B	B	B	B	B	B	B	B	B	B	B	B	B	B	B
mUNC051678125	C	T	5	60851269	31.9	27.078	B	B	B	B	B	B	B	B	B	B	B	B	B	B	B
JAX00583968	A	G	5	61567649	31.986	27.268	B	B	B	B	B	B	B	B	B	B	B	B	B	B	B
gJAX00583968	A	G	5	61567649	31.986	27.268	B	B	B	B	B	B	B	B	B	B	B	B	B	B	B
SS6052470923	G	T	5	61773098	31.999	27.271	B	B	B	B	B	B	B	B	B	B	B	B	B	B	B
JAX00584163	G	A	5	62851299	32.266	27.286	B	B	B	B	B	B	B	B	B	B	B	B	B	B	B
UNC9319514	C	T	5	62853010	32.267	27.286	B	B	B	B	B	B	B	B	B	B	B	B	B	B	B
SS6052522334	C	T	5	63058364	32.42	27.349	B	B	B	B	B	B	B	B	B	B	B	B	B	B	B
UNC9325489	T	C	5	63355039	32.755	27.494	B	B	B	B	B	B	B	B	B	B	B	B	B	B	B
gUNC9332840	C	T	5	63941392	32.803	27.64	B	B	B	B	B	B	B	B	B	B	B	B	B	B	B
SS6052559814	A	C	5	63995365	32.812	27.675	B	B	B	B	B	B	B	B	B	B	B	B	B	B	B
SS6052568396	G	A	5	64209911	32.848	27.867	B	B	B	B	B	B	B	B	B	B	B	B	B	B	B
UNC9341104	G	A	5	64534512	32.903	28.223	B	B	B	B	B	B	B	B	B	B	B	B	B	B	B
SS6052586490	T	C	5	64662271	33.027	28.303	B	B	B	B	B	B	B	B	B	B	B	B	B	B	B
JAX00130956	T	C	5	64662729	33.029	28.303	B	B	B	B	B	B	B	B	B	B	B	B	B	B	B
SS6052588744	A	G	5	64718616	33.229	28.374	B	B	B	B	B	B	B	B	B	B	B	B	B	B	B
gJAX00130999	C	T	5	65257777	33.622	28.559	B	B	B	B	B	B	B	B	B	B	B	B	B	B	B
gJAX00584712	T	C	5	65708851	33.766	28.564	B	B	B	B	B	B	B	B	B	B	B	B	B	B	B
S6T052699463	C	T	5	67486581	36.134	29.816	B	B	B	B	B	B	B	B	B	B	B	B	B	B	B
gUNC050470895	G	T	5	68571441	36.966	30.293	B	B	B	B	B	B	B	B	B	B	B	B	B	B	B
gUNC9426686	G	T	5	70891213	37.536	31.13	B	B	B	B	B	B	B	B	B	B	B	B	B	B	B
gJAX00131489	T	C	5	71781041	37.989	31.377	B	B	B	B	B	B	B	B	B	B	B	B	B	B	B
S3H052874699	G	A	5	71867487	38.033	31.496	B	B	B	B	B	B	B	B	B	B	B	B	B	B	B
gUNC9438468	G	A	5	72109956	38.157	31.653	B	B	B	B	B	B	B	B	B	B	B	B	B	B	B
S2T052911947	G	A	5	72798696	38.492	31.803	B	B	B	B	B	B	B	B	B	B	B	B	B	B	B
S3H052942721	C	T	5	73568028	38.884	32.047	B	B	B	B	B	B	B	B	B	B	B	B	B	B	B
S1H052945805	T	C	5	73645142	39.071	32.052	B	B	B	B	B	B	B	B	B	B	B	B	B	B	B
mbackupUNC050383757	A	C	5	73728084	39.16	32.054	B	B	B	B	B	B	B	B	B	B	B	B	B	B	B
gUNC9475243	T	G	5	74730464	39.529	32.521	B	B	B	B	B	B	B	B	B	B	B	B	B	B	B
gUNC9489781	G	A	5	75709740	39.722	33.135	B	B	B	B	B	B	B	B	B	B	B	B	B	B	B
SBC053028723	G	A	5	75718089	39.732	33.167	B	B	B	B	B	B	B	B	B	B	B	B	B	B	B
S3H053072631	A	G	5	76815798	41.382	34.331	B	B	B	B	B	B	B	B	B	B	B	B	B	B	B
gUNC9510172	A	C	5	77127866	41.498	34.397	B	B	B	B	B	B	B	B	B	B	B	B	B	B	B
mJAX00586747	G	A	5	77801818	41.752	34.589	B	B	B	B	B	B	B	B	B	B	B	B	B	B	B
S3H053156575	C	T	5	78914387	42.17	34.846	B	B	B	B	B	B	B	B	B	B	B	B	B	B	B
gUNC9537526	C	T	5	79123878	42.234	34.849	B	B	B	B	B	B	B	B	B	B	B	B	B	B	B
S3H053194829	G	A	5	79870731	42.393	34.878	B	B	B	B	B	B	B	B	B	B	B	B	B	B	B
S3H053198479	C	T	5	79961986	42.412	34.982	B	B	B	B	B	B	B	B	B	B	B	B	B	B	B
gJAX00587024	A	G	5	80162358	42.455	34.985	B	B	B	B	B	B	B	B	B	B	B	B	B	B	B
gJAX00132181	G	A	5	80972919	42.594	34.997	B	B	B	B	B	B	B	B	B	B	B	B	B	B	B
gUNC9566561	G	A	5	81330273	42.666	35.062	B	B	B	B	B	B	B	B	B	B	B	B	B	B	B
mbackupUNC051148935	G	A	5	83297685	42.971	35.548	B	B	B	B	B	B	B	B	B	B	B	B	B	B	B
gUNC9602650	A	G	5	84442167	43.034	35.923	B	B	B	B	B	B	B	B	B	B	B	B	B	B	B
mUNC050135252	T	C	5	84662655	43.043	35.925	B	B	B	B	B	B	B	B	B	B	B	B	B	B	B
mJAX00587681	A	G	5	85300721	43.121	36.152	B	B	B	B	B	B	B	B	B	B	B	B	B	B	B
UNC9614549	G	A	5	85777304	43.251	36.239	B	B	B	B	B	B	B	B	B	B	B	B	B	B	B
gICR1649	G	A	5	86669353	43.494	36.249	B	B	B	B	B	B	B	B	B	B	B	B	B	B	B
mbackupUNC050138498	G	A	5	88141414	43.945	36.265	B	B	B	B	B	B	B	B	B	B	B	B	B	B	B
UNCHS014987	A	G	5	89911274	44.389	36.585	B	B	B	B	B	B	B	B	B	B	B	B	B	B	B
gUNC9678931	T	C	5	91180078	44.858	37.494	B	B	B	B	B	B	B	B	B	B	B	B	B	B	B
gUNC9695589	C	T	5	92365529	45.642	38.278	B	B	B	B	B	B	B	B	B	B	B	B	B	B	B
S6R053717161	C	T	5	92929037	46.014	38.543	B	B	B	B	B	B	B	B	B	B	B	B	B	B	B
gUNCHS014973	T	C	5	92994491	46.058	38.611	B	B	B	B	B	B	B	B	B	B	B	B	B	B	B
gUNC9712371	C	T	5	95952141	47.456	38.908	B	B	B	B	B	B	B	B	B	B	B	B	B	B	B
SBH053868685	A	G	5	96717127	47.571	39.301	B	B	B	B	B	B	B	B	B	B	B	B	B	B	B
gUNC9726629	G	A	5	96944667	47.605	39.505	B	B	B	B	B	B	B	B	B	B	B	B	B	B	B
gUNC9737109	A	G	5	97735081	47.725	39.949	B	B	B	B	B	B	B	B	B	B	B	B	B	B	B
gUNC9743510	C	T	5	98235193	47.86	40.068	B	N	B	B	B	B	B	B	B	B	B	B	B	B	B
gUNC9748843	C	T	5	98586182	48.013	40.076	B	B	B	B	B	B	B	B	B	B	B	B	B	B	B
gUNC9789865	A	G	5	101388709	48.655	41.327	B	B	B	B	B	B	B	B	B	B	B	B	B	B	B
SX1054064359	G	A	5	101608975	48.848	41.457	B	B	B	B	B	B	B	B	B	B	B	B	B	B	B
UNC9793754	C	T	5	101654222	48.888	41.566	B	B	B	B	B	B	B	B	B	B	B	B	B	B	B
gUNC9794097	C	T	5	101680232	48.91	41.592	B	B	B	B	B	B	B	B	B	B	B	B	B	B	B
UNC9794802	G	A	5	101713584	48.917	41.611	B	B	B	B	B	B	B	B	B	B	B	B	B	B	B
SX1054135184	T	C	5	103379609	50.287	42.346	B	B	B	B	B	B	B	B	B	B	B	B	B	B	B
gJAX00590375	A	G	5	103409413	50.302	42.347	B	B	B	B	B	B	B	B	B	B	B	B	B	B	B
SX1054141419	T	C	5	103535478	50.366	42.444	B	B	B	B	B	B	B	B	B	B	B	B	B	B	B
UNC9826099	A	C	5	103600922	50.4	42.533	B	B	B	B	B	B	B	B	B	B	B	B	B	B	B
gUNC9826099	A	C	5	103600922	50.4	42.533	B	B	B	B	B	B	B	B	B	B	B	B	B	B	B
gUNC9840226	C	T	5	104434531	50.606	43.215	B	B	B	B	B	B	B	B	B	B	B	B	B	B	B
gJAX00133933	T	C	5	106378792	51.34	43.946	B	B	B	B	B	B	B	B	B	B	B	B	B	B	B
JAX00591127	C	T	5	106638048	51.426	44.195	B	B	B	B	B	B	B	B	B	B	B	B	B	B	B
UNCHS015294	A	C	5	106663125	51.435	44.196	B	B	B	B	B	B	B	B	B	B	B	B	B	B	B
gUNC9867296	G	A	5	106882122	51.625	44.223	B	B	B	B	B	B	B	B	B	B	B	B	B	B	B
gUNC9869554	G	A	5	107072667	51.79	44.455	B	B	B	B	B	B	B	B	B	B	B	B	B	B	B
mUNC_rs32050737	C	T	5	107694671	52.336	44.483	B	B	B	B	B	B	B	B	B	B	B	B	B	B	B
mUNC050171568	G	A	5	107982355	52.602	44.508	B	B	B	B	B	B	B	B	B	B	B	B	B	B	B
gUNC9880190	C	T	5	108126721	52.736	44.743	B	B	B	B	B	B	B	B	B	B	B	B	B	B	B
UNC9882519	G	A	5	108365211	53.026	44.754	B	B	B	B	B	B	B	B	B	B	B	B	B	B	B
SX1054407728	A	G	5	110193208	53.375	45.017	B	B	B	B	B	B	B	B	B	B	B	B	B	B	B
gUNC9903906	G	A	5	110634487	53.67	45.315	B	B	B	B	B	B	B	B	B	B	B	B	B	B	B
gUNC9903906b	G	A	5	110634487	53.67	45.315	B	B	B	B	B	B	B	B	B	B	B	B	B	B	B
mUNC050179659	G	A	5	111058873	53.766	45.357	B	B	B	B	B	B	B	B	B	B	B	B	B	B	B
UNCHS015409	T	C	5	111139624	53.781	45.361	B	B	B	B	B	B	B	B	B	B	B	B	B	B	B
UNC9913743	C	T	5	111439152	54.01	45.552	B	B	B	B	B	B	B	B	B	B	B	B	B	B	B
mbackupUNC050599122	T	G	5	112776054	54.857	46.347	B	B	B	B	B	B	B	B	B	B	B	B	B	B	B
gUNC9937689	T	C	5	113199672	55.426	46.813	B	B	B	B	B	B	B	B	B	B	B	B	B	B	B
gUNC9954237	C	T	5	114347724	55.961	47.237	B	B	B	B	B	B	B	B	B	B	B	B	B	B	B
S6Y054610903	C	T	5	115272594	56.052	47.887	B	B	B	B	B	B	B	B	B	B	B	B	B	B	B
mUNC050412829	G	A	5	115430030	56.068	48.135	B	B	B	B	B	B	B	B	B	B	B	B	B	B	B
S6H054624625	A	G	5	115615648	56.086	48.232	B	B	B	B	B	B	B	B	B	B	B	B	B	B	B
gUNCHS015533	G	A	5	115908104	56.174	48.432	B	B	B	B	B	B	B	B	B	B	B	B	B	B	B
SFT054651738	C	T	5	116293462	56.39	48.477	B	B	B	B	B	B	B	B	B	B	B	B	B	B	B
UNC9982516	T	C	5	116464064	56.485	48.528	B	B	B	B	B	B	B	B	B	B	B	B	B	B	B
S3H054705437	G	A	5	117635943	57.065	49.321	B	B	B	B	B	B	B	B	B	B	B	B	B	B	B
gUNC10001966	A	G	5	117753021	57.311	49.448	B	B	B	B	B	B	B	B	B	B	B	B	B	B	B
gUNC10009291	G	A	5	118273675	58.408	50.144	B	B	B	B	B	B	B	B	B	B	B	B	B	B	B
UNCHS015602	G	A	5	118867667	59.974	50.573	B	B	B	B	B	B	B	B	B	B	B	B	B	B	B
gJAX00135037	G	A	5	121118717	61.718	52.875	B	B	B	B	B	B	B	B	B	B	B	B	B	B	B
gUNCHS015692	G	A	5	122170512	62.209	53.324	B	B	B	B	B	B	B	B	B	B	B	B	B	B	B
SBC054902060	C	T	5	122551520	62.442	53.522	B	B	B	B	B	B	B	B	B	B	B	B	B	B	B
gUNC10060798	G	A	5	122787355	62.587	53.53	B	B	B	B	B	B	B	B	B	B	B	B	B	B	B
gJAX00135217	C	T	5	123523164	63.037	53.73	B	B	B	B	B	B	B	B	B	B	B	B	B	B	B
gJAX00135233	C	A	5	123719713	63.157	53.825	B	B	B	B	B	B	B	B	B	B	B	B	B	B	B
mUNC10087262	C	T	5	125215183	64.073	54.225	B	B	B	B	B	B	B	B	B	B	B	B	B	B	B
gUNC10107032	A	G	5	126508072	64.907	55.574	B	B	B	B	B	B	B	B	B	B	B	B	B	B	B
S3C055110997	T	C	5	127774936	66.35	57	B	B	B	B	B	B	B	B	B	B	B	B	B	B	B
gUNCHS015882	T	C	5	128410150	67.5	57.475	B	B	B	B	B	B	B	B	B	B	B	B	B	B	B
mUNC050223155	G	A	5	130630372	69.666	58.376	B	B	B	B	B	B	B	B	B	B	B	B	B	B	B
gJAX00597557	C	T	5	131204087	70.49	59.235	B	B	B	B	B	B	B	B	B	B	B	B	B	B	B
mUNC050224390	T	C	5	132317971	71.994	60.163	B	B	B	B	B	B	B	B	B	B	B	B	B	B	B
gUNC10210466	C	T	5	133155817	72.595	61.205	B	B	B	B	B	B	B	B	B	B	B	B	B	B	B
gUNC10226484	G	A	5	134287686	74.508	62.405	B	B	B	B	B	B	B	B	B	B	B	B	B	B	B
gUNC10229495	C	T	5	134492281	74.63	62.44	B	B	B	B	B	B	B	B	B	B	B	B	B	B	B
gUNC10244622	T	G	5	135596764	75.293	63.174	B	B	B	B	B	B	B	B	B	B	B	B	B	B	B
mUNC050425680	A	G	5	136026776	75.683	63.847	B	B	B	B	B	B	B	B	B	B	B	B	B	B	B
S6Y055484508	G	A	5	137112702	76.263	64.612	B	B	B	B	B	B	B	B	B	B	B	B	B	B	B
gUNC10269936	G	A	5	137612631	76.566	65.238	B	B	B	B	B	B	B	B	B	B	B	B	B	B	B
gUNC10298923	A	G	5	139865408	78.804	67.261	B	B	B	B	B	B	B	B	B	B	B	B	B	B	B
mUNC10309430	T	C	5	140714413	79.238	67.831	B	B	B	B	B	B	B	B	B	B	B	B	B	B	B
gUNC10359295	C	T	5	144356554	83.509	70.456	B	B	B	B	B	B	B	B	B	B	B	B	B	B	B
gJAX00600378	G	A	5	144858733	84.82	71.085	B	B	B	B	B	B	B	B	B	B	B	B	B	B	B
gUNC10371886	T	C	5	145218900	85.095	71.198	B	B	B	B	B	B	B	B	B	B	B	B	B	B	B
mUNC10389569	G	A	5	146966798	86.661	72.008	B	B	B	B	B	B	B	B	B	B	B	B	B	B	B
gUNC10390612	G	A	5	147018280	86.692	72.02	B	B	B	B	B	B	B	B	B	B	B	B	B	B	B
gUNC10405837	T	C	5	147989531	88.126	73.626	B	B	B	B	B	B	B	B	B	B	B	B	B	B	B
gJAX00601393	G	A	5	149467857	89.18	75.274	B	B	B	B	B	B	B	B	B	B	B	B	B	B	B
S6H055993194	G	A	5	149829860	89.218	75.531	B	B	B	B	B	B	B	B	B	B	B	B	B	B	B
SAC056009450	A	G	5	150236251	89.377	75.692	B	B	B	B	B	B	B	B	B	B	B	B	B	B	B
gUNC10451883	C	T	5	150644022	89.62	75.847	B	B	B	B	B	B	B	B	B	B	B	B	B	B	B
gUNC10471744	G	T	6	4027496	1.757	0.341	B	B	B	B	B	B	B	B	B	B	B	B	B	B	B
S2H060241266	A	C	6	6031672	2.338	1.281	B	B	B	B	B	B	B	B	B	B	B	B	B	B	B
mUNC10504063	T	G	6	6547422	2.562	1.671	B	B	B	B	B	B	B	B	B	B	B	B	B	B	B
gUNC10509411	A	C	6	6930469	2.759	1.773	B	B	B	B	B	B	B	B	B	B	B	B	B	B	B
gUNCHS016450	A	C	6	7530134	3.24	1.905	B	B	B	B	B	B	B	B	B	B	B	B	B	B	B
mUNC10545187	C	T	6	9532883	4.438	3.212	B	B	B	B	B	B	B	B	B	B	B	B	B	B	B
gUNC10587033	C	T	6	13197286	5.494	4.545	B	B	B	B	B	B	B	B	B	N	B	B	B	B	N
gUNC10589014	G	A	6	13389524	5.658	4.915	B	B	B	B	B	B	B	B	B	B	B	B	B	B	B
mJAX00138175	G	T	6	14788664	6.38	5.484	B	B	B	B	B	B	B	B	B	B	B	B	B	B	B
gJAX00603740	C	T	6	15909737	7.01	6.014	B	B	B	B	B	B	B	B	B	B	B	B	B	B	B
gUNC10631299	T	C	6	17012042	7.67	6.727	B	B	B	B	B	B	B	B	B	B	B	B	B	B	B
SSR060698039	G	A	6	17450991	7.816	6.886	B	B	B	B	B	B	B	B	B	B	B	B	B	B	B
gUNC10664674	C	T	6	19186127	8.138	8.027	B	B	B	B	B	B	B	B	B	B	B	B	B	B	B
gUNC10673633	C	A	6	19771781	8.192	8.152	B	B	B	B	B	B	B	B	B	B	B	B	B	B	B
gJAX00604459	A	G	6	20073433	8.278	8.214	B	B	B	B	B	B	B	B	B	B	B	B	B	B	B
mUNC060056332	C	T	6	20635944	8.437	8.283	B	B	B	B	B	B	B	B	B	B	B	B	B	B	B
gUNC10695691	G	A	6	21366535	8.644	8.578	B	B	B	B	B	B	B	B	B	B	B	B	B	B	B
B10060021657	A	G	6	21657089	8.727	8.814	B	B	B	B	B	B	B	B	B	B	B	B	B	B	B
gJAX00604688	G	A	6	21735017	8.749	8.873	B	B	B	B	B	B	B	B	B	B	B	B	B	B	B
gUNC10725330	A	G	6	23398150	10.739	10.03	B	B	B	B	B	B	B	B	B	B	B	B	B	B	B
gUNC10732198	G	A	6	23950859	11.187	10.809	B	B	B	B	B	B	B	B	B	B	B	B	B	B	B
gUNC10735354	A	C	6	24237123	11.229	10.833	B	B	B	B	B	B	B	B	B	B	B	B	B	B	B
gUNC10741265	T	G	6	24669707	11.307	11.141	B	B	B	B	B	B	B	B	B	B	B	B	B	B	B
SFH061047175	C	A	6	26179377	11.857	11.968	B	B	B	B	B	B	B	B	B	B	B	B	B	B	B
gUNC10765619	G	A	6	26387689	11.911	11.979	B	B	B	B	B	B	B	B	B	B	B	B	B	B	B
SSR061059648	A	C	6	26491211	11.917	11.985	B	B	B	B	B	B	B	B	B	B	B	B	B	B	B
gUNC10789662	G	A	6	28309267	12.051	12.563	B	B	B	B	B	B	B	B	B	B	B	B	B	B	B
mUNC060061830	T	C	6	29735277	12.393	12.819	B	B	B	B	B	B	B	B	B	B	B	B	B	N	B
mUNC060062764	T	C	6	30126900	12.476	12.84	B	B	B	B	B	B	B	B	B	B	B	B	B	B	B
gJAX00606312	A	G	6	32344915	13.136	13.569	B	B	B	B	B	B	B	B	B	B	B	B	B	B	B
gJAX00606430	G	A	6	32728252	13.932	13.853	B	B	B	B	B	B	B	B	B	B	B	B	B	B	B
gJAX00606563	T	C	6	33468446	14.494	14.955	B	B	B	B	B	B	B	B	B	B	B	B	B	B	B
gUNC10853904	A	C	6	33981028	14.84	15.221	B	B	B	B	B	B	B	B	B	B	B	B	B	B	B
gUNC10869844	G	A	6	35138285	15.22	16.006	B	B	B	B	B	B	B	B	B	B	B	B	B	B	B
gUNC10882704	G	A	6	36205246	15.453	16.541	B	B	B	B	B	B	B	B	B	B	B	B	B	B	B
gJAX00607352	G	A	6	37196939	16.022	16.967	B	B	B	B	B	B	B	B	B	B	B	B	B	B	B
gUNC10903383	G	T	6	37722412	16.704	17.196	B	B	B	B	B	B	B	B	B	B	B	B	B	B	B
gUNC10908306	C	T	6	38185474	17.689	17.662	N	B	B	B	B	B	B	B	B	B	B	B	B	B	B
mUNC10921060	C	T	6	39418683	18.221	18.19	B	B	B	B	B	B	B	B	B	B	B	B	B	B	B
SFT061627014	C	T	6	40675350	19.11	18.711	B	B	B	B	B	B	B	B	B	B	B	B	B	B	B
gUNC10951129	A	G	6	42078947	20.406	19.215	B	B	B	B	B	B	B	B	B	B	B	B	B	B	B
gUNC10976578	C	T	6	44075999	21.491	20.076	B	B	B	B	B	B	B	B	B	B	B	B	B	B	B
gJAX00608524	C	A	6	44948744	21.751	20.191	B	B	B	B	B	B	B	B	B	B	B	B	B	B	B
gUNC10995658	A	G	6	45394112	21.855	20.2	B	B	B	B	B	B	B	B	B	B	B	B	B	B	B
gUNC11005309	C	A	6	46021117	22.021	20.359	B	B	B	B	B	B	B	B	B	B	B	B	B	B	B
gUNC11029462	T	C	6	48183391	23.218	21.569	B	B	B	B	B	B	B	B	B	B	B	B	B	B	B
S6J062005622	G	A	6	50140560	24.12	22.307	B	B	B	B	B	B	B	B	B	B	B	B	B	B	B
gUNC11058438	T	C	6	50393626	24.243	22.34	B	B	B	B	B	B	B	B	B	B	B	B	B	B	B
gUNC11063030	A	G	6	50700098	24.353	22.575	B	B	B	B	B	B	B	B	B	B	B	B	B	B	B
gUNC11078268	G	A	6	51673814	25.016	23.364	B	B	B	B	B	B	B	B	B	B	B	B	B	B	B
mUNC060377743	T	C	6	52555447	25.593	23.827	B	B	B	B	B	B	B	B	B	B	B	B	B	B	B
gUNCHS017378	T	C	6	53311746	25.826	24.032	B	B	B	B	B	B	B	B	B	B	B	B	B	B	B
backupUNC060481335	G	A	6	54057349	26.563	24.613	B	B	B	B	B	B	B	B	B	B	B	B	B	B	B
mUNC060379499	C	T	6	56109337	27.628	25.501	B	B	B	B	B	B	B	B	B	B	B	B	B	B	B
mUNC060379499b	C	T	6	56109337	27.628	25.501	B	B	B	B	B	B	B	B	B	B	B	B	B	B	B
gUNC11150827	G	A	6	56951519	27.754	25.62	B	B	B	B	B	B	B	B	B	B	B	B	B	B	B
gUNC11153623	G	A	6	57262360	27.774	25.639	B	B	B	B	B	B	B	B	B	B	B	B	B	B	B
gUNC11164825	A	G	6	58270497	27.986	25.783	B	B	B	B	B	B	B	B	B	B	B	B	B	B	B
gUNCHS017489	G	A	6	59349594	28.604	26.107	B	B	B	B	B	B	B	B	B	B	B	B	B	B	B
mbackupJAX00611376	T	C	6	59424023	28.646	26.114	B	B	B	B	B	B	B	B	B	B	B	B	B	B	B
gUNC11188169	A	G	6	60587574	29.061	26.339	B	B	B	B	B	B	B	B	B	B	B	B	B	B	B
gJAX00611543	C	T	6	60919553	29.168	26.359	B	B	B	B	B	B	B	B	B	B	B	B	B	B	B
gUNC11198411	T	C	6	61278491	29.261	26.375	B	B	B	B	B	B	B	B	B	B	B	B	B	B	B
S6J062459709	C	T	6	61492733	29.292	26.384	B	B	B	B	B	B	B	B	B	B	B	B	B	B	B
mUNC11205160	T	C	6	61840487	29.331	26.458	B	B	B	B	B	B	B	B	B	B	B	B	B	B	B
gUNC11225314	G	A	6	63391486	29.785	26.766	B	B	B	B	B	B	B	B	B	B	B	B	B	B	B
gJAX00141846	C	T	6	64077629	29.929	26.871	B	B	B	B	B	B	B	B	B	B	B	B	B	B	B
mJAX00612125	G	A	6	65273483	30.202	27.457	B	B	B	B	B	B	B	B	B	B	B	B	B	B	B
gUNC11256500	G	A	6	65894419	30.396	27.571	B	B	B	B	B	B	B	B	B	B	B	B	B	B	B
gUNC11262405	T	C	6	66417510	30.559	27.6	B	B	B	B	B	B	B	B	B	B	B	B	B	B	B
gUNCHS017593	G	A	6	66936168	30.721	27.653	B	B	B	B	B	B	B	B	B	B	B	B	B	B	B
gUNC11274880	G	A	6	67442904	30.878	27.968	B	B	B	B	B	B	B	B	B	B	B	B	B	B	B
mJAX00142147	A	G	6	68089901	31.08	28.219	B	B	B	B	B	B	B	B	B	B	B	B	B	B	B
gUNC11327606	T	C	6	70999326	32.075	28.582	B	B	B	B	B	B	B	B	B	B	B	B	B	B	B
backupUNC060640434	G	A	6	72586683	32.284	29.497	B	B	B	B	B	B	B	B	B	B	B	B	B	B	B
gbackupUNC060640434	G	A	6	72586683	32.284	29.497	B	B	B	B	B	B	B	B	B	B	B	B	B	B	B
gUNC11360077	G	A	6	73422998	32.396	30.069	B	B	B	B	B	B	B	B	B	B	B	B	B	B	B
gUNCHS017733	C	T	6	75291741	32.521	30.475	B	B	B	B	B	B	B	B	B	B	B	B	B	B	B
mbackupUNC060122218	C	A	6	76286896	33.005	30.717	B	B	B	B	B	B	B	B	B	B	B	B	B	B	B
UNC11408294	A	G	6	76569019	33.247	30.93	B	B	B	B	B	B	B	B	B	B	B	B	B	B	B
gUNC11413015	G	A	6	76940963	33.604	31.028	B	B	B	B	B	B	B	B	B	B	B	B	B	B	B
gUNC11441540	T	C	6	78772017	34.833	32.324	B	B	B	B	B	B	B	B	B	B	B	B	B	B	B
gUNC11449280	G	T	6	79490967	34.957	32.426	B	B	B	B	B	B	B	B	B	B	B	B	B	B	B
gUNC11454175	G	A	6	79940678	35.035	32.431	B	B	B	B	B	B	B	B	B	B	B	B	B	B	B
gUNC11464537	A	G	6	80727552	35.171	32.785	B	B	B	B	B	B	B	B	B	B	B	B	B	B	B
SFT063240234	C	T	6	81005872	35.257	32.906	B	B	B	B	B	B	B	B	B	B	B	B	B	B	B
gJAX00143111	G	A	6	81048592	35.283	32.915	B	B	B	B	B	B	B	B	B	B	B	B	B	B	B
mJAX00143192	A	G	6	82096845	35.831	33.417	B	B	B	B	B	B	B	B	B	B	B	B	B	B	B
gJAX00615860	T	C	6	82748779	35.903	33.484	B	B	B	B	B	B	B	B	B	B	B	B	B	B	B
mUNC060134544	G	T	6	83621585	36.08	33.794	B	B	B	B	B	B	B	B	B	B	B	B	B	B	B
mUNC060135212	T	C	6	84895149	36.953	34.269	B	B	B	B	B	B	B	B	B	B	B	B	B	B	B
mUNC11523350	A	G	6	85653358	37.485	34.555	B	B	B	B	B	B	B	B	B	B	B	B	B	B	B
gUNC11548556	G	A	6	87807246	38.784	35.411	B	B	B	B	B	B	B	B	B	B	B	B	B	B	B
gUNCHS018013	T	C	6	88726862	39.6	35.699	B	B	B	B	B	B	B	B	B	B	B	B	B	B	B
gUNC11567769	G	A	6	89558471	39.949	36.244	B	B	B	B	B	B	B	B	B	B	B	B	B	B	B
SFT063680717	G	T	6	92017932	40.927	37.739	B	B	B	B	B	B	B	B	B	B	B	B	B	B	B
gUNC11596384	C	T	6	92579984	41.102	37.896	B	B	B	B	B	B	B	B	B	B	B	B	B	B	B
S1L063730335	T	C	6	93258392	41.941	38.994	B	B	B	B	B	B	B	B	B	B	B	B	B	B	B
gbackupUNC060392916	C	T	6	96301222	44.733	40.882	B	B	B	B	B	B	B	B	B	B	B	B	B	B	B
mbackupUNC060149691	C	T	6	97014438	44.867	41.128	B	B	B	B	B	B	B	B	B	B	B	B	B	B	B
gUNC11669759	A	G	6	97716775	45.041	41.514	B	B	B	B	B	B	B	B	B	B	B	B	B	B	B
gJAX00619147	G	A	6	98410472	45.599	41.957	B	B	B	B	B	B	B	B	B	B	B	B	B	B	B
gUNC11689097	G	T	6	99441616	46.117	42.718	B	B	B	B	B	B	B	B	B	B	B	B	B	B	B
gUNC11699511	A	G	6	100199471	46.603	43.225	B	B	B	B	B	B	B	B	B	B	B	B	B	B	B
SFH064023216	A	G	6	100580423	46.826	43.501	B	B	B	B	B	B	B	B	B	B	B	B	B	B	B
mUNC060150606	G	T	6	101045373	46.958	43.533	B	B	B	B	B	B	B	B	B	B	B	B	B	B	B
gUNC11740270	A	G	6	102953593	47.689	44.276	B	B	B	B	B	B	B	B	B	B	B	B	B	B	B
gUNCHS018465	G	A	6	106372500	49.109	45.445	B	B	B	B	B	B	B	B	B	B	B	B	B	B	B
gUNC11802454	A	G	6	107737001	49.708	46.53	B	B	B	B	B	B	B	B	B	B	B	B	B	B	B
gUNC11813639	T	C	6	108559897	49.813	46.887	B	B	B	B	B	B	B	B	B	B	B	B	B	B	B
gUNC11828022	G	A	6	109614328	50.12	47.043	B	B	B	B	B	B	B	B	B	B	B	B	B	B	B
S3N064388763	A	G	6	109719097	50.169	47.049	B	B	B	B	B	B	B	B	B	B	B	B	B	B	B
gUNC11850399	G	A	6	111060313	51.554	48.205	B	B	B	B	B	B	B	B	B	B	B	B	B	B	B
S1H064449266	C	T	6	111231665	51.597	48.228	B	B	B	B	B	B	B	B	B	B	B	B	B	B	B
gUNC11866416	T	C	6	112144112	52.146	48.548	B	B	B	B	B	B	B	B	B	B	B	B	B	B	B
gUNCHS018580	A	G	6	112496201	52.29	48.727	B	B	B	B	B	B	B	B	B	B	B	B	B	B	B
gUNC11882717	A	G	6	113298572	52.749	49.548	B	B	B	B	B	B	B	B	B	B	B	B	B	B	B
gUNC11888607	G	A	6	113800060	52.863	49.689	B	B	B	B	B	B	B	B	B	B	B	B	B	B	B
mUNC11891485	T	C	6	114008879	52.924	50.013	B	B	B	B	B	B	B	B	B	B	B	B	B	B	B
mJAX00623083	C	T	6	115027529	53.177	50.594	B	B	B	B	B	B	B	B	B	B	B	B	B	B	B
gUNC11909297	C	T	6	115705596	53.639	51.026	B	B	B	B	B	B	B	B	B	B	B	B	B	B	B
S6J064646767	G	A	6	116169197	53.761	51.054	B	B	B	B	B	B	B	B	B	B	B	B	B	B	B
B10060116657	T	G	6	116657364	53.833	51.15	B	B	B	B	B	B	B	B	B	B	B	B	B	B	B
gUNC11925414	A	G	6	117020989	54.523	51.631	B	B	B	B	B	B	B	B	B	B	B	B	B	B	B
SFT064695201	A	G	6	117380044	54.968	51.891	B	B	B	B	B	B	B	B	B	B	B	B	B	B	B
SFT064732262	C	T	6	118306557	55.749	52.672	B	B	B	B	B	B	B	B	B	B	B	B	B	B	B
S2H064732280	G	A	6	118307008	55.749	52.672	B	B	B	B	B	B	B	B	B	B	B	B	B	B	B
S6Y064745300	T	C	6	118632510	56.024	52.772	B	B	B	B	B	B	B	B	B	B	B	B	B	B	B
S6Y064745303	A	G	6	118632577	56.024	52.772	B	B	B	B	B	B	B	B	B	B	B	B	B	B	B
S6H064759095	A	G	6	118977380	56.316	52.978	B	B	B	B	B	B	B	B	B	B	B	B	B	B	B
gUNC11964864	A	G	6	119928828	56.887	53.227	B	B	B	B	B	B	B	B	B	B	B	B	B	B	B
S6H064844780	C	T	6	121119502	57.078	53.484	B	B	B	B	B	B	B	B	B	B	B	B	B	B	B
gJAX00624588	T	C	6	121669253	57.369	53.82	B	B	B	B	B	B	B	B	B	B	B	B	B	B	B
gUNC12026167	G	A	6	125777737	60.013	56.608	B	B	B	B	B	B	B	B	B	B	B	B	B	B	B
DSB065043569	G	A	6	126089245	60.505	57.306	B	B	B	B	B	B	B	B	B	B	B	B	B	B	B
gUNC12043026	G	A	6	127116108	62.037	57.971	B	B	B	B	B	B	B	B	B	B	B	B	B	B	B
gUNCHS018987	T	C	6	127819999	62.56	58.643	B	B	B	B	B	B	B	B	B	B	B	B	B	B	B
mUNC060222774	C	T	6	130817764	63.486	59.493	B	B	B	B	B	B	B	B	B	B	B	B	B	B	B
S6T065256784	T	C	6	131419618	63.641	59.514	B	B	B	B	B	B	B	B	B	B	B	B	B	B	B
gUNC12112182	T	G	6	132444954	63.904	59.639	B	N	B	B	B	B	N	N	B	B	B	B	B	N	B
SFT065299536	C	T	6	132488405	63.915	59.642	B	B	B	B	B	B	B	B	B	B	B	B	B	B	B
gUNC12120757	A	G	6	133064134	64.097	59.67	B	B	B	B	B	B	B	B	B	B	B	B	B	B	B
gUNC12124616	C	T	6	133370197	64.248	59.677	B	B	B	B	B	B	B	B	B	B	B	B	B	B	B
SFT065357356	A	G	6	133933910	64.525	60.001	B	B	B	B	B	B	B	B	B	B	B	B	B	B	B
gUNC12130510	C	T	6	133936670	64.527	60.002	B	B	B	B	B	B	B	B	B	B	B	B	B	B	B
gUNC12149101	T	C	6	135050852	65.963	60.802	B	B	B	B	B	B	B	B	B	B	B	B	B	B	B
S6T065447044	G	A	6	136176112	66.508	61.715	B	B	B	B	B	B	B	B	B	B	B	B	B	B	B
gUNC12178674	A	G	6	136765254	66.683	62.699	B	B	B	B	B	B	B	B	B	B	B	B	B	B	B
gUNC12197718	A	G	6	137837096	67.52	63.516	B	B	B	B	B	B	B	B	B	B	B	B	B	B	B
S6R065543032	A	G	6	138575801	69.237	63.803	B	B	B	B	B	B	B	B	B	B	B	B	B	B	B
S1H065543192	T	C	6	138579821	69.238	63.804	B	B	B	B	B	B	B	B	B	B	B	B	B	B	B
gUNC12228124	C	T	6	139838969	69.741	64.617	B	B	B	B	B	B	B	B	B	B	B	B	B	B	B
SFT065601790	C	A	6	140044774	69.801	64.708	B	B	B	B	B	B	B	B	B	B	B	B	B	B	B
mUNC12251472	G	A	6	141269161	71.906	65.486	B	B	B	B	B	B	B	B	B	B	B	B	B	B	B
gUNCHS019244	T	C	6	142692756	74.542	66.344	B	B	B	B	B	B	B	B	B	B	B	B	B	B	B
gUNC12282618	A	G	6	143400645	75.618	67.289	B	B	B	B	B	B	B	B	B	B	B	B	B	B	B
S2H065761690	C	T	6	144042254	76.2	67.714	B	B	B	B	B	B	B	B	B	B	B	B	B	B	B
S3C065770090	A	G	6	144252262	76.417	68.017	B	B	B	B	B	B	B	B	B	B	B	B	B	B	B
gUNC12295618	T	C	6	144322037	76.557	68.036	B	B	B	B	B	B	B	B	B	B	B	B	B	B	B
S1H065774336	T	C	6	144358405	76.629	68.042	B	B	B	B	B	B	B	B	B	B	B	B	B	B	B
gUNC12330708	A	G	6	146456114	77.697	70.692	B	B	B	B	B	B	B	B	B	B	B	B	B	B	B
S6J065910866	G	A	6	147771660	78.316	71.741	B	B	B	B	B	B	B	B	B	B	B	B	B	B	B
mUNC12359286	T	G	6	148644498	78.543	72.258	B	B	B	B	B	B	B	B	B	B	B	B	B	B	B
SBT070125779	A	C	7	3144489	1.914	0.074	B	B	B	B	B	B	B	B	B	B	B	B	B	B	B
SBJ070125933	C	T	7	3148340	1.916	0.075	B	B	B	B	B	B	B	B	B	B	B	B	B	B	B
SBT070127390	C	T	7	3184754	1.938	0.089	B	B	B	B	B	B	B	B	B	B	B	B	B	B	B
SBT070127539	G	A	7	3188483	1.941	0.09	B	B	B	B	B	B	B	B	B	B	B	B	B	B	B
SBJ070127987	G	A	7	3199690	1.947	0.094	B	B	B	B	B	B	B	B	B	B	B	B	B	B	B
SBJ070132448	A	G	7	3311202	2.015	0.136	B	B	B	B	B	B	B	B	B	B	B	B	B	B	B
SBJ070133596	C	T	7	3339924	2.033	0.146	B	B	B	B	B	B	B	B	B	B	B	B	B	B	B
SBJ070134822	G	A	7	3370550	2.051	0.158	B	B	B	B	B	B	B	B	B	B	B	B	B	B	B
SBJ070134853	C	T	7	3371326	2.052	0.158	B	B	B	B	B	B	B	B	B	B	B	B	B	B	B
SBJ070137116	A	C	7	3427917	2.086	0.179	B	B	B	B	B	B	B	B	B	B	B	B	B	B	B
SBT070144908	G	A	7	3622711	2.205	0.239	B	B	B	B	B	B	B	B	B	B	B	B	B	B	B
SBJ070145110	T	C	7	3627752	2.208	0.239	B	B	B	B	B	B	B	B	B	B	B	B	B	B	B
SBJ070145899	C	T	7	3647485	2.22	0.24	B	B	B	B	B	B	B	B	B	B	B	B	B	B	B
gUNC12372829	C	T	7	3649040	2.221	0.24	B	B	B	B	B	B	B	B	B	B	B	B	B	B	B
SBT070146680	G	A	7	3667010	2.232	0.24	B	B	B	B	B	B	B	B	B	B	B	B	B	B	B
SBJ070146690	T	G	7	3667263	2.232	0.24	B	B	B	B	B	B	B	B	B	B	B	B	B	B	B
gJAX00190001	C	T	7	4350873	2.648	0.317	B	B	B	B	B	B	B	B	B	B	B	B	B	B	B
SBJ070181233	C	T	7	4530835	2.758	0.321	B	B	B	B	B	B	B	B	B	B	B	B	B	B	B
SBT070181237	T	C	7	4530925	2.758	0.321	B	B	B	B	B	B	B	B	B	B	B	B	B	B	B
SBT070189898	C	T	7	4747455	2.889	0.327	B	B	B	B	B	B	B	B	B	B	B	B	B	B	B
SBJ070190060	A	G	7	4751503	2.892	0.327	B	B	B	B	B	B	B	B	B	B	B	B	B	B	B
SBJ070195041	G	A	7	4876043	2.968	0.451	B	B	B	B	B	B	B	B	B	B	B	B	B	B	B
SFT070245852	A	G	7	6146322	3.741	0.929	B	B	B	B	B	B	B	B	B	B	B	B	B	B	B
S6J070258813	A	C	7	6470346	3.938	1.071	B	B	B	B	B	B	B	B	B	B	B	B	B	B	B
gUNC12400258	C	T	7	6677334	4.064	1.108	B	B	B	B	B	B	B	B	B	B	B	B	B	B	B
S6Y070275621	G	A	7	6890526	4.194	1.548	B	B	B	B	B	B	B	B	B	B	B	B	B	B	B
S3N070284682	G	A	7	7117054	4.331	1.763	B	B	B	B	B	B	B	B	B	B	B	B	B	B	B
UNCHS019452	A	G	7	10369464	6.311	1.915	B	B	B	B	B	B	B	B	B	B	B	B	B	B	B
gICR1791	A	G	7	10616361	6.461	1.917	B	B	B	B	B	B	B	B	B	B	B	B	B	B	B
mbackupUNC070619888	A	G	7	11701512	7.122	1.927	B	B	B	B	B	B	B	B	B	B	B	B	B	B	B
gUNC12422348	C	T	7	12477383	7.541	2.025	B	B	B	B	B	B	B	B	B	B	B	B	B	B	B
gUNCHS019472	G	A	7	13041506	7.747	2.17	B	B	B	B	B	B	B	B	B	B	B	B	B	B	B
SBT070523467	C	T	7	13086698	7.764	2.184	B	B	B	B	B	B	B	B	B	B	B	B	B	B	B
SBT070525231	A	G	7	13130784	7.78	2.187	B	B	B	B	B	B	B	B	B	B	B	B	B	B	B
SBT070530495	C	T	7	13262390	7.828	2.196	B	B	B	B	B	B	B	B	B	B	B	B	B	B	B
SBT070530685	G	A	7	13267127	7.83	2.197	B	B	B	B	B	B	B	B	B	B	B	B	B	B	B
SBT070530772	C	T	7	13269321	7.831	2.197	B	B	B	B	B	B	B	B	B	B	B	B	B	B	B
SBT070637398	A	G	7	15934950	8.639	2.347	B	B	B	B	B	B	B	B	B	B	B	B	B	B	B
gUNC12455891	T	C	7	16785596	8.929	3.273	B	B	B	B	B	B	B	B	B	B	B	B	B	B	B
mUNC070025817	A	C	7	18008132	9.247	3.499	B	B	B	B	B	B	B	B	B	B	B	B	B	B	B
S6T070767108	G	A	7	19177709	9.499	3.881	B	B	B	B	B	B	B	B	B	B	B	B	B	B	B
mbackupUNC070037076	A	G	7	19348890	9.597	4.092	B	B	B	B	B	B	B	B	B	B	B	B	B	B	B
S3C070778871	C	T	7	19471788	9.921	4.108	B	B	B	B	B	B	B	B	B	B	B	B	B	B	B
gJAX00633185	C	T	7	20042398	9.963	4.361	B	B	B	B	B	B	B	B	B	B	B	B	B	B	B
SSR070964701	A	C	7	24117545	10.263	4.634	B	B	B	B	B	B	B	B	B	B	B	B	B	B	B
gUNCHS019547	G	T	7	24286567	10.587	4.637	B	B	B	B	B	B	B	B	B	B	B	B	B	B	B
gUNC12511825	C	T	7	25184792	13.758	5.245	B	N	B	N	B	B	B	B	B	B	B	B	B	B	B
gJAX00633649	C	T	7	25577912	13.915	5.6	B	B	B	B	B	B	B	B	B	B	B	B	B	B	B
gJAX00633760	A	G	7	26551898	15.162	6.64	B	B	B	B	B	B	B	B	B	B	B	B	B	B	B
gUNC12528423	C	T	7	27077219	15.814	6.671	B	B	B	B	B	B	B	B	B	B	B	B	B	B	B
SFT071106644	G	T	7	27666124	15.93	7.097	B	B	B	B	B	B	B	B	B	B	B	B	B	B	B
backupUNC070627737	G	A	7	28041804	16.299	7.714	B	B	B	B	B	B	B	B	B	B	B	B	B	B	B
gUNC12541477	T	G	7	28069086	16.353	7.714	B	B	B	B	B	B	B	B	B	B	B	B	B	B	B
gUNC12548196	C	T	7	28721621	16.869	8.201	B	B	B	B	B	B	B	B	B	B	B	B	B	B	B
gUNC12563949	G	T	7	29950861	17.264	9.982	B	B	B	B	B	B	B	B	B	B	B	B	B	B	B
gUNCHS019637	T	C	7	30432397	17.664	10.425	B	B	B	B	B	B	B	B	B	B	B	B	B	B	B
UNC12577238	G	A	7	30823159	19.248	11.114	B	B	B	B	B	B	B	B	B	B	B	B	B	B	B
gUNC12580381	G	A	7	31044881	19.288	11.226	B	B	B	B	B	B	B	B	B	B	B	B	B	B	B
SS6071243138	C	T	7	31078452	19.293	11.286	B	B	B	B	B	B	B	B	B	B	B	B	B	B	B
gJAX00149954	G	T	7	33318143	19.354	11.476	B	B	B	B	B	B	B	B	B	B	B	B	B	B	B
mJAX00150020	C	T	7	34193094	19.451	11.51	B	B	B	B	B	B	B	B	B	B	B	B	B	B	B
S1H071368363	T	C	7	34209093	19.464	11.511	B	B	B	B	B	B	B	B	B	B	B	B	B	B	B
SS6071388190	C	T	7	34704762	20.614	12.192	B	B	B	B	B	B	B	B	B	B	B	B	B	B	B
ST2071443995	T	C	7	36099881	21.881	13.517	B	B	B	B	B	B	B	B	B	B	B	B	B	B	B
SX1071444008	T	C	7	36100220	21.881	13.518	B	B	B	B	B	B	B	B	B	B	B	B	B	B	B
ST2071444078	G	A	7	36101962	21.881	13.52	B	B	B	B	B	B	B	B	B	B	B	B	B	B	B
ST2071445034	C	T	7	36125871	21.889	13.786	B	B	B	B	B	B	B	B	B	B	B	B	B	B	B
SX1071447990	C	A	7	36199762	21.914	13.821	B	B	B	B	B	B	B	B	B	B	B	B	B	B	B
ST2071452643	A	C	7	36316086	21.952	13.873	B	B	B	B	B	B	B	B	B	B	B	B	B	B	B
gUNC12629908	A	G	7	36342091	21.961	13.884	B	B	B	B	B	B	B	B	B	B	B	B	B	B	B
ST2071454182	C	T	7	36354553	21.965	13.889	B	B	B	B	B	B	B	B	B	B	B	B	B	B	B
ST2071457642	C	T	7	36441053	22.13	14.316	B	B	B	B	B	B	B	B	B	B	B	B	B	B	B
ST2071464660	A	C	7	36616522	22.6	14.567	B	B	B	B	B	B	B	B	B	B	B	B	B	B	B
ST2071465150	A	G	7	36628751	22.632	14.603	B	B	B	B	B	B	B	B	B	B	B	B	B	B	B
gUNC12636653	C	A	7	36712182	22.855	14.777	B	B	B	B	B	B	B	B	B	B	B	B	B	B	B
SX1071471831	C	A	7	36795775	23.093	15.053	B	B	B	B	B	B	B	B	B	B	B	B	B	B	B
UNC12646173	C	T	7	37286478	24.191	15.412	B	B	B	B	B	B	B	B	B	B	B	B	B	B	B
JAX00636482	A	C	7	39543344	25.471	16.63	B	B	B	B	B	B	B	B	B	B	B	B	B	B	B
SS6071602326	T	C	7	40058156	25.905	16.935	B	B	B	B	B	B	B	B	B	B	B	B	B	B	B
gUNC12680979	G	A	7	40610778	27.75	17.903	B	B	B	B	B	B	B	B	B	B	B	B	B	B	B
gJAX00150542	T	C	7	41946975	28.134	18.345	B	B	B	B	B	B	B	B	B	B	B	B	B	B	B
gUNC12701119	G	T	7	42541810	28.247	18.448	B	B	B	B	B	B	B	B	B	B	B	B	B	B	B
gJAX00637020	G	A	7	42951951	28.253	18.521	B	B	B	B	B	B	B	B	B	B	B	B	B	B	B
gUNC12709504	T	C	7	43634698	28.263	18.79	B	B	B	B	B	B	B	B	B	B	B	B	B	B	B
gUNC12711275	T	C	7	43816702	28.272	18.904	B	B	B	B	B	B	B	B	B	B	B	B	B	B	B
mUNC070089575	C	T	7	44487385	28.847	19.299	B	B	B	B	B	B	B	B	B	B	B	B	B	B	B
SAH071783312	G	A	7	44582805	28.872	19.429	B	B	B	B	B	B	B	B	B	B	B	B	B	B	B
SX1071791093	C	T	7	44777340	28.922	19.734	B	B	B	B	B	B	B	B	B	B	B	B	B	B	B
SX1071810259	T	G	7	45256496	29.224	20.154	B	B	B	B	B	B	B	B	B	B	B	B	B	B	B
gUNC12731598	C	T	7	45575672	29.36	20.637	B	B	B	B	B	B	B	B	B	B	B	B	B	B	B
gUNC12743323	A	G	7	46297173	29.943	20.757	B	B	B	B	B	B	B	B	B	B	B	B	B	B	B
SX1071884735	T	C	7	47118392	30.672	21.732	B	B	B	B	B	B	B	B	B	B	B	B	B	B	B
mbackuprs31415664	C	A	7	48221905	31.016	21.895	B	B	B	B	B	B	B	B	B	B	B	B	B	B	B
SX1071929660	G	T	7	48241514	31.023	21.898	B	B	B	B	B	B	B	B	B	B	B	B	B	B	B
SX1071958202	C	T	7	48955051	31.189	22.052	B	B	B	B	B	B	B	B	B	B	B	B	B	B	B
gUNC12786478	T	C	7	48987736	31.195	22.059	B	B	B	B	B	B	B	B	B	B	B	B	B	B	B
SX1071959708	G	A	7	48992712	31.196	22.06	B	B	B	B	B	B	B	B	B	B	B	B	B	B	B
gUNCHS019932	G	A	7	49449114	31.359	22.183	B	B	B	B	B	B	B	B	B	B	B	B	B	B	B
SX1071986587	T	C	7	49664685	31.478	22.431	B	B	B	B	B	B	B	B	B	B	B	B	B	B	B
gUNC12810598	T	C	7	50593770	32.526	23.268	B	B	B	B	B	B	B	B	B	B	B	B	B	B	B
SX1072068249	C	T	7	51706237	32.8	23.632	B	B	B	B	B	B	B	B	B	B	B	B	B	B	B
SX1072069822	T	C	7	51745564	32.807	23.634	B	B	B	B	B	B	B	B	B	B	B	B	B	B	B
gUNC12854618	C	T	7	53282742	33.073	24.26	B	B	B	B	B	B	B	B	B	B	B	B	B	B	B
mbackupUNC070186230	A	G	7	53958726	33.129	24.508	B	B	B	B	B	B	B	B	B	B	B	B	B	B	B
S6J072200915	C	T	7	55022899	33.312	24.855	B	B	B	B	B	B	B	B	B	B	B	B	B	B	B
SX1072202530	C	T	7	55063256	33.321	24.868	B	B	B	B	B	B	B	B	B	B	B	B	B	B	B
SFR072213328	C	T	7	55333220	33.375	25.201	B	B	B	B	B	B	B	B	B	B	B	B	B	B	B
gUNCHS020003	A	C	7	55344851	33.376	25.214	N	B	B	N	B	B	B	B	B	B	B	B	B	N	B
SX1072219924	A	G	7	55498124	33.39	25.3	B	B	B	B	B	B	B	B	B	B	B	B	B	B	B
SX1072232531	T	G	7	55813293	33.418	25.458	B	B	B	B	B	B	B	B	B	B	B	B	B	B	B
gUNC12899972	A	C	7	56026009	33.434	25.706	B	B	B	B	B	B	B	B	B	B	B	B	B	B	B
gUNC12907010	G	A	7	56558671	33.471	26.047	B	B	B	B	B	B	B	B	B	B	B	B	B	B	B
gUNC12930484	T	G	7	58032946	33.633	26.205	B	B	B	B	B	B	B	B	B	B	B	B	B	B	B
SX1072324560	C	T	7	58114011	33.668	26.21	B	B	B	B	B	B	B	B	B	B	B	B	B	B	B
mUNC12945770	G	A	7	59214988	33.959	26.834	B	B	B	B	B	B	B	B	B	B	B	B	B	B	B
SX1072403965	T	C	7	60099131	34.074	26.99	B	B	B	B	B	B	B	B	B	B	B	B	B	B	B
SBT072492225	C	A	7	62305639	34.359	27.231	B	B	B	B	B	B	B	B	B	B	B	B	B	B	B
gUNCHS020098	G	A	7	62895166	34.436	27.249	B	B	B	B	B	B	B	B	B	B	B	B	B	B	B
mJAX00641392	T	C	7	64018218	34.581	27.575	B	B	B	B	B	B	B	B	B	B	B	B	B	B	B
S6J072575000	T	G	7	64375009	34.627	27.642	B	B	B	B	B	B	B	B	B	B	B	B	B	B	B
SX1072638562	T	C	7	65964060	35.432	28.058	B	B	B	B	B	B	B	B	B	B	B	B	B	B	B
SX1072670356	T	C	7	66758914	36.141	28.628	B	B	B	B	B	B	B	B	B	B	B	B	B	B	B
SFT072671918	C	T	7	66797950	36.184	28.645	B	B	B	B	B	B	B	B	B	B	B	B	B	B	B
S6J072677510	C	A	7	66937769	36.341	28.708	B	B	B	B	B	B	B	B	B	B	B	B	B	B	B
mUNC13036158	A	G	7	67042671	36.458	28.931	B	B	B	B	B	B	B	B	B	B	B	B	B	B	B
S3N072713880	T	C	7	67847004	37.232	29.441	B	B	B	B	B	B	B	B	B	B	B	B	B	B	B
SX1072714427	T	G	7	67860682	37.241	29.451	B	B	B	B	B	B	B	B	B	B	B	B	B	B	B
mJAX00642310	C	T	7	68081323	37.385	29.901	B	B	B	B	B	B	B	B	B	B	B	B	B	B	B
SBT072729469	C	T	7	68236728	37.486	30.036	B	B	B	B	B	B	B	B	B	B	B	B	B	B	B
gUNC13076624	C	T	7	70111526	38.578	31.776	B	B	B	B	B	B	B	B	B	B	B	B	B	B	B
mUNC070311637	T	G	7	70481213	38.684	32.064	B	B	B	B	B	B	B	B	B	B	B	B	B	B	B
gUNC13090495	A	G	7	71176160	40.445	33.253	B	B	B	B	B	B	B	B	B	B	B	B	B	B	B
gUNC13104259	A	G	7	72089558	41.257	34.063	B	B	B	B	B	B	B	B	B	B	B	B	B	B	B
gUNC13117741	T	C	7	72921292	41.607	34.157	B	B	B	B	B	B	B	B	B	B	B	B	B	B	B
gUNC13123285	T	G	7	73337131	41.805	34.533	B	B	B	B	N	B	B	B	B	B	B	N	B	N	B
mUNC070320079	G	A	7	74210188	42.714	34.851	B	B	B	B	B	B	B	B	B	B	B	B	B	B	B
gUNC13158239	C	A	7	75768444	43.792	36.037	B	B	B	B	B	B	B	B	B	B	B	B	B	B	B
SAH073042490	G	A	7	76062261	43.848	36.06	B	B	B	B	B	B	B	B	B	B	B	B	B	B	B
S6R073044855	G	C	7	76121396	43.86	36.064	B	B	B	B	B	B	B	B	B	B	B	B	B	B	B
SX1073114636	C	T	7	77865913	43.976	36.312	B	B	B	B	B	B	B	B	B	B	B	B	B	B	B
gUNC13202249	A	G	7	79090932	44.891	37.07	B	B	B	B	B	B	B	B	B	B	B	B	B	B	B
SX1073164756	G	A	7	79118924	44.899	37.099	B	B	B	B	B	B	B	B	B	B	B	B	B	B	B
SS6073167508	A	G	7	79187706	44.924	37.226	B	B	B	B	B	B	B	B	B	B	B	B	B	B	B
mJAX00153376	G	A	7	80386493	45.625	37.826	B	B	B	B	B	B	B	B	B	B	B	B	B	B	B
gUNCHS020429	G	A	7	80743066	45.67	37.91	B	B	B	B	B	B	B	B	B	B	B	B	B	B	B
gUNC13225670	T	C	7	81132023	45.692	38.159	B	B	B	B	B	B	B	B	B	B	B	B	B	B	B
S3C073290825	C	T	7	82270633	47.074	39.163	B	B	B	B	B	B	B	B	B	B	B	B	B	B	B
mUNC13250985	C	T	7	82961053	47.324	39.404	B	B	B	B	B	B	B	B	B	B	B	B	B	B	B
mUNC070530383	A	G	7	83449428	47.512	39.531	B	B	B	B	B	B	B	B	B	B	B	B	B	B	B
UNC13264007	C	T	7	83950052	48.095	40.17	B	B	B	B	B	B	B	B	B	B	B	B	B	B	B
SFT073361149	T	C	7	84028736	48.187	40.192	B	B	B	B	B	B	B	B	B	B	B	B	B	B	B
gUNC13271165	T	C	7	84486306	48.362	40.452	B	B	B	B	B	B	B	B	B	B	B	B	B	B	B
SX1073420523	C	T	7	85513099	48.415	40.517	B	B	B	B	B	B	B	B	B	B	B	B	B	B	B
S6Y073462201	C	A	7	86555026	48.495	40.555	B	B	B	B	B	B	B	B	B	B	B	B	B	B	B
gJAX00153844	G	A	7	86663999	48.504	40.559	B	B	B	B	B	B	B	B	B	B	B	B	B	B	B
mUNC13315592b	A	G	7	87691179	49.004	40.815	B	B	B	B	B	B	B	B	B	B	B	B	B	B	B
gUNC13324767	A	C	7	88789676	49.257	41.527	B	B	B	B	B	B	B	B	B	B	B	B	B	B	B
ST2073572206	C	T	7	89305174	49.554	41.646	B	B	B	B	B	B	B	B	B	B	B	B	B	B	B
gUNCHS020605	G	A	7	89331132	49.578	41.657	N	N	B	B	B	B	B	B	B	B	B	B	B	B	B
SS1073583687	A	G	7	89592185	50.185	41.794	B	B	B	B	B	B	B	B	B	B	B	B	B	B	B
ST2073589975	C	T	7	89749399	50.314	41.814	B	B	B	B	B	B	B	B	B	B	B	B	B	B	B
mbackupJAX00646432	T	C	7	89749947	50.314	41.814	B	B	B	B	B	B	B	B	B	B	B	B	B	B	B
SS1073613162	C	T	7	90329057	50.546	42.245	B	B	B	B	B	B	B	B	B	B	B	B	B	B	B
gUNC13354082	C	T	7	91139032	51.083	42.517	B	B	B	B	B	B	B	B	B	B	B	B	B	B	B
gUNC13355832	A	C	7	91240296	51.122	42.54	B	B	B	B	B	B	B	B	B	B	B	B	B	B	B
S6J073692294	G	A	7	92307358	51.445	42.824	B	B	B	B	B	B	B	B	B	B	B	B	B	B	B
gUNC13380176	C	T	7	93000120	51.636	43.102	B	B	B	B	B	B	B	B	B	B	B	B	B	B	B
gUNC13399180	C	T	7	94335587	51.939	43.268	B	B	B	B	B	B	B	B	B	B	B	B	B	B	B
SFT073781347	G	A	7	94533699	51.985	43.373	B	B	B	B	B	B	B	B	B	B	B	B	B	B	B
mUNC070366427	G	A	7	94955416	52.084	43.526	B	B	B	B	B	B	B	B	B	B	B	B	B	B	B
S2R073811339	A	G	7	95283487	52.132	43.597	B	B	B	B	B	B	B	B	B	B	B	B	B	B	B
gUNC13419135	A	C	7	95764883	52.17	43.672	B	B	B	B	B	B	B	B	B	B	B	B	B	B	B
mUNC070678404	C	T	7	96037863	52.288	44.042	B	B	B	B	B	B	B	B	B	B	B	B	B	B	B
UNC13427270	G	A	7	96335811	52.586	44.233	B	B	B	B	B	B	B	B	B	B	B	B	B	B	B
gUNC13437800	T	C	7	97055885	53.381	44.62	B	B	B	B	B	B	B	B	B	B	B	B	B	B	B
gUNC13439071	T	C	7	97260868	53.428	44.629	B	B	B	B	B	B	B	B	B	B	B	B	B	B	B
gUNC13446795	G	T	7	97879330	53.57	44.896	B	B	B	B	B	B	B	B	B	B	B	B	B	B	B
gUNCHS020792	G	A	7	98809179	53.92	45.224	B	B	B	B	B	B	B	B	B	B	B	B	B	B	B
S1H073960130	C	T	7	99003270	53.97	45.444	B	B	B	B	B	B	B	B	B	B	B	B	B	B	B
S3C073968900	T	C	7	99222519	54.026	45.453	B	B	B	B	B	B	B	B	B	B	B	B	B	B	B
S3C073968904	C	T	7	99222621	54.026	45.453	B	B	B	B	B	B	B	B	B	B	B	B	B	B	B
gUNC13482701	G	A	7	100667736	54.395	45.734	B	B	B	B	B	B	B	B	B	B	B	B	B	B	B
gUNC13487524	C	T	7	101035331	54.475	45.859	B	B	B	B	B	B	B	B	B	B	B	B	B	B	B
gUNC13491180	G	A	7	101461889	54.56	45.864	B	B	B	B	B	B	B	B	B	B	B	B	B	B	B
S6T074067530	G	A	7	101688254	54.605	46.003	B	B	B	B	B	B	B	B	B	B	B	B	B	B	B
mJAX00649287	G	A	7	102262367	54.713	46.115	B	B	B	B	B	B	B	B	B	B	B	B	B	B	B
S6H074153127	G	A	7	103828179	55.118	46.314	B	B	B	B	B	B	B	B	B	B	B	B	B	B	B
gJAX00155180	A	G	7	104480595	55.621	46.322	B	B	B	B	B	B	B	B	B	B	B	B	B	B	B
mUNC13548497	T	C	7	105438447	55.881	46.454	B	B	B	B	B	B	B	B	B	B	B	B	B	B	B
S6J074222072	G	A	7	105551819	55.906	46.475	B	B	B	B	B	B	B	B	B	B	B	B	B	B	B
S6Y074277098	C	T	7	106927469	56.082	46.832	B	B	B	B	B	B	B	B	B	B	B	B	B	B	B
gUNC13568970	G	A	7	107601918	56.485	47.053	B	B	B	N	B	B	B	B	B	B	B	B	B	B	B
mbackupUNC070399178	G	A	7	107613105	56.494	47.057	B	B	B	B	B	B	B	B	B	B	B	B	B	B	B
gUNC13575506	G	A	7	108112151	56.931	47.102	B	B	B	B	B	B	B	B	B	B	B	B	B	B	B
mUNC070683191	C	T	7	110280353	57.695	47.731	B	B	B	B	B	B	B	B	B	B	B	B	B	B	B
SS1074564579	T	C	7	114114482	59.297	49.624	B	B	B	B	B	B	B	B	B	B	B	B	B	B	B
gUNC13659520	C	T	7	114567736	59.834	49.728	B	B	B	B	B	B	B	B	B	B	B	B	B	B	B
gUNC13666424	A	G	7	115084385	60.7	50.238	B	B	B	B	B	B	B	B	B	B	B	B	B	B	B
SFT074620715	T	C	7	115517880	61.33	50.507	B	B	B	B	B	B	B	B	B	B	B	B	B	B	B
S1J074637141	A	G	7	115928538	61.445	50.705	B	B	B	B	B	B	B	B	B	B	B	B	B	B	B
S2R074643963	C	T	7	116099096	61.563	50.804	B	B	B	B	B	B	B	B	B	B	B	B	B	B	B
SSH074661028	A	C	7	116525707	61.857	51.452	B	B	B	B	B	B	B	B	B	B	B	B	B	B	B
gUNC13682685	G	A	7	116558497	61.88	51.562	B	B	B	B	B	B	B	B	B	B	B	B	B	B	B
gUNCHS021261	C	T	7	117044155	62.354	51.808	B	B	B	B	B	B	B	B	B	B	B	B	B	B	B
UNC13702326	A	C	7	117831686	63.168	52.575	B	B	B	B	B	B	B	B	B	B	B	B	B	B	B
S2T074713370	G	T	7	117834273	63.17	52.575	B	B	B	B	B	B	B	B	B	B	B	B	B	B	B
UNC13704478	A	G	7	117953846	63.252	52.641	B	B	B	B	B	B	B	B	B	B	B	B	B	B	B
UNC13708362	T	C	7	118274027	63.456	52.66	B	B	B	B	B	B	B	B	B	B	B	B	B	B	B
UNC13709012	G	T	7	118313290	63.469	52.663	B	B	B	B	B	B	B	B	B	B	B	B	B	B	B
gUNC13709012	G	T	7	118313290	63.469	52.663	B	B	B	B	B	B	B	B	B	B	B	B	B	B	B
UNC13710166	G	T	7	118380184	63.492	52.727	B	B	B	B	B	B	B	B	B	B	B	B	B	B	B
JAX00652846	G	A	7	118386014	63.494	52.727	B	B	B	B	B	B	B	B	B	B	B	B	B	B	B
UNC13714177	A	G	7	118591036	63.563	52.981	B	B	B	B	B	B	B	B	B	B	B	B	B	B	B
UNC13715322	G	T	7	118667709	63.588	53.106	B	B	B	B	B	B	B	B	B	B	B	B	B	B	B
UNC13717473	G	A	7	118788129	63.633	53.113	B	B	B	B	B	B	B	B	B	B	B	B	B	B	B
JAX00156239	C	T	7	118873619	63.668	53.239	B	B	B	B	B	B	B	B	B	B	B	B	B	B	B
UNC13719930	T	C	7	118929376	63.691	53.278	B	B	B	B	B	B	B	B	B	B	B	B	B	B	B
S3C074758538	G	A	7	118963470	63.705	53.402	B	B	B	B	B	B	B	B	B	B	B	B	B	B	B
UNC13722021	G	A	7	119072632	63.749	53.469	B	B	B	B	B	B	B	B	B	B	B	B	B	B	B
JAX00653136	G	T	7	119090538	63.756	53.474	B	B	B	B	B	B	B	B	B	B	B	B	B	B	B
UNC13722818	G	A	7	119130295	63.772	53.485	B	B	B	B	B	B	B	B	B	B	B	B	B	B	B
gUNC13723665	A	G	7	119216208	63.805	53.863	B	B	B	B	B	B	B	B	B	B	B	B	B	B	B
UNC13725957	T	C	7	119377489	63.86	53.993	B	B	B	B	B	B	B	B	B	B	B	B	B	B	B
JAX00156302	T	G	7	119704394	64.095	54.117	B	B	B	B	B	B	B	B	B	B	B	B	B	B	B
gJAX00156302	T	G	7	119704394	64.095	54.117	B	B	B	B	B	B	B	B	B	B	B	B	B	B	B
UNC13731124	T	C	7	119927223	64.276	54.168	B	B	B	B	B	B	B	B	B	B	B	B	B	B	B
UNC13733059	C	T	7	120096902	64.421	54.188	B	B	B	B	B	B	B	B	B	B	B	B	B	B	B
gUNC13734325	C	T	7	120192519	64.51	54.359	B	B	B	B	B	B	B	B	B	B	B	B	B	B	B
gUNC13741625	G	T	7	120959271	64.968	54.894	B	B	B	B	B	B	B	B	B	B	B	B	B	B	B
SAC074845633	T	C	7	121140839	65.005	54.943	B	B	B	B	B	B	B	B	B	B	B	B	B	B	B
gJAX00156443	G	A	7	121590756	65.202	55.2	B	B	B	B	B	B	B	B	B	B	B	B	B	B	B
ST2074876361	C	T	7	121909040	65.506	55.37	B	B	B	B	B	B	B	B	B	B	B	B	B	B	B
gUNCHS021434	C	T	7	123299178	67.418	56.581	B	B	B	B	B	B	B	B	B	B	B	B	B	B	B
gUNC13789085	G	T	7	125083362	68.401	58.102	B	B	B	B	B	B	B	B	B	B	B	B	B	B	B
S6J075004746	C	T	7	125118660	68.447	58.111	B	B	B	B	B	B	B	B	B	B	B	B	B	B	B
UNC13792351	T	C	7	125309706	68.712	58.315	B	B	B	B	B	B	B	B	B	B	B	B	B	B	B
JAX00654805	G	A	7	125334273	68.748	58.455	B	B	B	B	B	B	B	B	B	B	B	B	B	B	B
UNC13793270	G	A	7	125392961	68.79	58.497	B	B	B	B	B	B	B	B	B	B	B	B	B	B	B
UNC13800390	G	A	7	126085398	69.03	59.553	B	B	B	B	B	B	B	B	B	B	B	B	B	B	B
gUNC13800900	G	A	7	126163105	69.053	59.696	B	B	B	B	B	B	B	B	B	B	B	B	B	B	B
UNC13802208	G	A	7	126300086	69.095	59.813	B	B	B	B	B	B	B	B	B	B	B	B	B	B	B
S6R075068618	G	A	7	126715463	69.222	60.086	B	B	B	B	B	B	B	B	B	B	B	B	B	B	B
UNC13806960	G	T	7	126822234	69.255	60.097	B	B	B	B	B	B	B	B	B	B	B	B	B	B	B
S6J075080546	G	A	7	127013666	69.345	60.171	B	B	B	B	B	B	B	B	B	B	B	B	B	B	B
UNC13811649	C	T	7	127305407	69.483	60.794	B	B	B	B	B	B	B	B	B	B	B	B	B	B	B
mUNC13813881	T	G	7	127576739	69.61	61.054	B	B	B	B	B	B	B	B	B	B	B	B	B	B	B
UNC13816259	G	A	7	127882611	69.807	61.425	B	B	B	B	B	B	B	B	B	B	B	B	B	B	B
UNC13828717	A	G	7	128906341	70.761	62.168	B	B	B	B	B	B	B	B	B	B	B	B	B	B	B
gUNC13828717	A	G	7	128906341	70.761	62.168	B	B	B	B	B	B	B	B	B	B	B	B	B	B	B
UNC13833491	C	T	7	129164453	71.207	62.312	B	B	B	B	B	B	B	B	B	B	B	B	B	B	B
UNC13837035	G	A	7	129357839	71.541	62.37	B	B	B	B	B	B	B	B	B	B	B	B	B	B	B
UNC13844829	C	A	7	129801949	72.307	62.947	B	B	B	B	B	B	B	B	B	B	B	B	B	B	B
gUNC13847409	G	A	7	129960836	72.581	63.174	B	B	B	B	B	B	B	B	B	B	B	B	B	B	B
gUNC13858606	C	T	7	130694128	73.193	63.618	B	B	B	B	B	B	B	B	B	B	B	B	B	B	B
UNC13870436	C	A	7	131621494	74.341	64.649	B	B	B	B	B	B	B	B	B	B	B	B	B	B	B
gUNC13871220	C	T	7	131677426	74.449	64.658	B	B	B	B	B	B	B	B	B	B	B	B	B	B	B
UNC13888519	C	T	7	132824725	76.312	65.742	B	B	B	B	B	B	B	B	B	B	B	B	B	B	B
JAX00656441	G	A	7	132897148	76.315	65.832	B	B	B	B	B	B	B	B	B	B	B	B	B	B	B
UNC13889260	A	C	7	132897544	76.315	65.832	B	B	B	B	B	B	B	B	B	B	B	B	B	B	B
gUNC13889260	A	C	7	132897544	76.315	65.832	B	B	B	B	B	B	B	B	B	B	B	B	B	B	B
JAX00656486	C	T	7	133078825	76.329	65.909	B	B	B	B	B	B	B	B	B	B	B	B	B	B	B
UNC13893173	G	A	7	133222921	76.563	66.026	B	B	B	B	B	B	B	B	B	B	B	B	B	B	B
UNC13896788	C	A	7	133459663	76.948	66.402	B	B	B	B	B	B	B	B	B	B	B	B	B	B	B
mUNC13899375	G	A	7	133649858	77.257	66.802	B	B	B	B	B	B	B	B	B	B	B	B	B	B	B
UNC13900625	G	A	7	133756187	77.43	66.98	B	B	B	B	B	B	B	B	B	B	B	B	B	B	B
UNC13902381	C	T	7	133881331	77.634	67.025	B	B	B	B	B	B	B	B	B	B	B	B	B	B	B
JAX00656658	T	C	7	133904275	77.671	67.034	B	B	B	B	B	B	B	B	B	B	B	B	B	B	B
UNC13906967	A	G	7	134201866	78.242	67.825	B	B	B	B	B	B	B	B	B	B	B	B	B	B	B
UNC13908981	G	A	7	134360217	78.62	67.948	B	B	B	B	B	B	B	B	B	B	B	B	B	B	B
UNC13909190	T	C	7	134371164	78.646	67.966	B	B	B	B	B	B	B	B	B	B	B	B	B	B	B
UNC13909527	T	C	7	134395012	78.703	68.057	B	B	B	B	B	B	B	B	B	B	B	B	B	B	B
UNC13910242	C	A	7	134435601	78.787	68.346	B	B	B	B	B	B	B	B	B	B	B	B	B	B	B
UNC13910491	G	A	7	134463638	78.829	68.72	B	B	B	B	B	B	B	B	B	B	B	B	B	B	B
UNC13911158	C	T	7	134507769	78.895	68.737	B	B	B	B	B	B	B	B	B	B	B	B	B	B	B
UNC13912308	C	T	7	134586350	79.012	68.743	B	B	B	B	B	B	B	B	B	B	B	B	B	B	B
UNC070580996	A	G	7	134685489	79.16	68.813	B	B	B	B	B	B	B	B	B	B	B	B	B	B	B
UNC13914188	T	C	7	134696482	79.273	68.842	B	B	B	B	B	B	B	B	B	B	B	B	B	B	B
ST2075392834	C	T	7	134820863	80.603	69.139	B	B	B	B	B	B	B	B	B	B	B	B	B	B	B
gUNCHS021796	C	T	7	136156191	81.66	70.812	B	B	B	B	B	B	B	B	B	B	B	B	B	B	B
gUNC13942733	G	A	7	136713526	81.965	71.047	B	B	B	B	B	B	B	B	B	B	B	B	B	B	B
gUNC13950386	G	A	7	137265978	82.271	71.8	B	B	B	B	B	B	B	B	B	B	B	B	B	B	B
gJAX00157670	A	C	7	137906730	82.644	72.575	B	B	B	B	B	B	B	B	B	B	B	B	B	B	B
gUNC13979374	T	C	7	138932873	83.761	73.709	B	B	B	B	B	B	B	B	B	B	B	B	B	B	B
ST2075558913	A	C	7	138972845	83.824	73.717	B	B	B	B	B	B	B	B	B	B	B	B	B	B	B
gUNC13980835	C	T	7	139001085	83.869	73.723	B	B	B	B	B	B	B	B	B	B	B	B	B	B	B
mUNC13982472	G	A	7	139130991	84.067	73.998	B	B	B	B	B	B	B	B	B	B	B	B	B	B	B
ST2075565371	T	G	7	139134277	84.071	74.045	B	B	B	B	B	B	B	B	B	B	B	B	B	B	B
mJAX00658025	G	A	7	139192116	84.15	74.708	B	B	B	B	B	B	B	B	B	B	B	B	B	B	B
gUNC13983934	G	A	7	139222009	84.19	74.711	B	B	B	B	B	B	B	B	B	B	B	B	B	B	B
ST2075570530	A	G	7	139263259	84.246	74.715	B	B	B	B	B	B	B	B	B	B	B	B	B	B	B
ST2075571799	T	C	7	139294990	84.289	74.718	B	B	B	B	B	B	B	B	B	B	B	B	B	B	B
gUNC13991887	A	C	7	139785941	84.824	74.861	B	B	B	B	B	B	B	B	B	B	B	B	B	B	B
gUNC14053566	A	G	8	3427000	1.773	0.136	B	B	B	B	B	B	B	B	B	B	B	B	B	B	B
ST2080142083	C	T	8	3552089	1.837	0.141	B	B	B	B	B	B	B	B	B	B	B	B	B	B	B
mJAX00659337	A	G	8	3681569	1.904	0.145	B	B	B	B	B	B	B	B	B	B	B	B	B	B	B
gUNCHS022077	C	T	8	4471064	2.028	0.172	B	B	B	B	B	B	B	B	B	B	B	B	B	B	B
mbackupJAX00158395	C	T	8	5298832	2.167	0.199	B	B	B	B	B	B	B	B	B	B	B	B	B	B	B
gCEAJAX00659602	C	A	8	5781389	2.247	0.213	B	B	B	B	B	B	B	B	B	B	B	B	B	B	B
S6J080328477	C	T	8	8211944	2.992	0.517	B	B	B	B	B	B	B	B	B	B	B	B	B	B	B
gUNC14122889	C	T	8	8862519	3.735	0.798	B	B	B	B	B	B	B	B	B	B	B	B	B	B	B
S6J080406325	C	T	8	10158131	4.481	1.548	B	B	B	B	B	B	B	B	B	B	B	B	B	B	B
gJAX00158787	A	G	8	10499490	4.672	1.617	B	B	B	B	B	B	B	B	B	B	B	B	B	B	B
gUNC14160543	A	G	8	11303473	5.123	2.343	B	B	B	B	B	B	B	B	B	B	B	B	B	B	B
mUNC14168225	G	A	8	11914035	5.466	2.477	B	B	B	B	B	B	B	B	B	B	B	B	B	B	B
S6J080525021	A	G	8	13125528	6.09	2.744	B	B	B	B	B	B	B	B	B	B	B	B	B	B	B
gUNC14186755	G	A	8	13154463	6.104	2.744	B	B	B	B	B	B	B	B	B	B	B	B	B	B	B
gUNC14199451	C	T	8	14096129	6.527	2.981	B	B	B	B	B	B	B	B	B	B	B	B	B	B	B
mUNC080060264	G	T	8	15921720	8.379	4.301	B	B	B	B	B	B	B	B	B	B	B	B	B	B	B
mUNC14312283	C	T	8	23383780	11.474	7.786	B	B	B	B	B	B	B	B	B	B	B	B	B	B	B
UNC14317306	A	G	8	23718442	11.549	7.853	B	B	B	B	B	B	B	B	B	B	B	B	B	B	B
gUNC14318030	C	T	8	23766103	11.569	7.854	B	B	B	B	B	B	B	B	B	B	B	B	B	B	B
S1H080954574	A	C	8	23864362	11.702	7.916	B	B	B	B	B	B	B	B	B	B	B	B	B	B	B
gUNC14326048	G	A	8	24331483	12.464	8.188	B	B	B	B	B	B	B	B	B	B	B	B	B	B	B
gUNCHS022441	G	A	8	25227004	13.801	8.974	B	B	B	B	B	B	B	B	B	B	B	B	B	B	B
gUNC14367766	G	T	8	27417151	16.051	9.976	B	B	B	B	B	B	B	B	B	B	B	B	B	B	B
mJAX00160113	G	A	8	29035479	16.509	11.078	B	B	B	B	B	B	B	B	B	B	B	B	B	B	B
gUNC14398815	T	C	8	29688293	16.589	11.589	B	B	B	B	B	B	B	B	B	B	B	B	B	B	B
gUNC14410560	G	A	8	30485818	17.104	12.007	B	B	B	B	B	B	B	B	B	B	B	B	B	B	B
UNCHS022552	T	G	8	31135047	18.009	12.48	B	B	B	B	B	B	B	B	B	B	B	B	B	B	B
gUNC14452078	C	T	8	32989110	19.248	14.68	B	B	B	B	B	B	B	B	B	B	B	B	B	B	B
mbackupUNC080134508	C	T	8	35616842	21.868	16.785	B	B	B	B	B	B	B	B	B	B	B	B	B	B	B
gUNC14577152	A	C	8	40702588	23.878	18.568	B	B	B	B	B	B	B	B	B	B	B	B	B	B	B
S1H081679368	C	T	8	41984216	24.125	18.882	B	B	B	B	B	B	B	B	B	B	B	B	B	B	B
gUNC14617468	G	A	8	43433088	24.407	19.38	B	B	B	B	B	B	B	B	B	B	B	B	B	B	B
gJAX00161292	G	A	8	44759943	24.702	19.8	B	B	B	B	B	B	B	B	B	B	B	B	B	B	B
gUNC14638649	T	C	8	45126038	25.088	19.968	B	B	B	B	B	B	B	B	B	B	B	B	B	B	B
gUNC14651086	G	A	8	45907709	25.912	20.372	B	B	B	B	B	B	B	B	B	B	B	B	B	B	B
SSH081869830	C	T	8	46745761	26.425	20.609	B	B	B	B	B	B	B	B	B	B	B	B	B	B	B
mbackuprs37146576	T	C	8	46900165	26.46	20.62	B	B	B	B	B	B	B	B	B	B	B	B	B	B	B
mbackupUNC081473870	G	A	8	47802530	26.925	21.212	B	B	B	B	B	B	B	B	B	B	B	B	B	B	B
JAX00667947	G	A	8	48008167	26.969	21.223	B	B	B	B	B	B	B	B	B	B	B	B	B	B	B
mUNC14704032	G	T	8	49639816	27.884	22.601	B	B	B	B	B	B	B	B	B	B	B	B	B	B	B
SFT081991160	G	A	8	49779017	27.997	22.61	B	B	B	B	B	B	B	B	B	B	B	B	B	B	B
SSR082054504	A	G	8	51362606	28.909	23.237	B	B	B	B	B	B	B	B	B	B	B	B	B	B	B
gUNC14727686	T	G	8	51374353	28.91	23.238	B	B	B	B	B	B	B	B	B	B	B	B	B	B	B
B10080055779	C	A	8	55779883	29.528	24.435	B	B	B	B	B	B	B	B	B	B	B	B	B	B	B
gUNC14802833	T	C	8	57590135	30.07	25.344	B	B	B	B	B	B	B	B	B	B	B	B	B	B	B
gUNC14814774	T	C	8	58412634	30.707	25.895	B	B	B	B	B	B	B	B	B	B	B	B	B	B	B
UNC080237919	T	G	8	58640684	30.73	25.904	B	B	B	B	B	B	B	B	B	B	B	B	B	B	B
gUNC14825627	G	A	8	59171276	30.784	26.104	B	B	B	B	B	B	B	B	B	B	B	B	B	B	B
gUNC14829851	T	C	8	59439300	30.811	26.111	B	B	B	B	B	B	B	B	B	B	B	B	B	B	B
gUNC14839179	G	A	8	60158988	30.863	26.118	B	B	B	B	B	B	B	B	B	B	B	B	B	B	B
gUNC14841376	G	A	8	60326945	30.874	26.12	B	B	B	B	B	B	B	B	B	B	B	B	B	B	B
gUNC14848296	C	A	8	60845204	30.91	26.246	B	B	B	B	B	B	B	B	B	B	B	B	B	B	B
gUNCHS023084	C	T	8	61639442	31.341	26.616	B	B	B	B	B	B	B	B	B	B	B	B	B	B	B
mJAX00670539	C	T	8	63836643	32.142	27.483	B	B	B	B	B	B	B	B	B	B	B	B	B	B	B
gUNC14911603	G	A	8	65479006	32.871	28.143	B	B	B	B	B	B	B	B	B	B	B	B	B	B	B
gUNC14919510	T	C	8	66061794	33.1	28.235	B	B	B	B	B	B	B	B	B	B	B	B	B	B	B
mJAX00671437	A	G	8	68343478	33.62	29.647	B	B	B	B	B	B	B	B	B	B	B	B	B	B	B
gUNC14978267	G	A	8	71439598	34.477	30.155	B	B	B	B	B	B	B	B	B	B	B	B	B	B	B
gUNC15004266	A	G	8	74286125	35.394	30.722	B	B	B	B	B	B	B	B	B	B	B	B	B	B	B
S6T082984558	C	T	8	74613957	35.449	30.729	B	B	B	B	B	B	B	B	B	B	B	B	B	B	B
gJAX00163528	T	C	8	74916418	35.499	30.823	B	B	B	B	B	B	B	B	B	B	B	B	B	B	B
SAH082998569	A	G	8	74964233	35.507	30.855	B	B	B	B	B	B	B	B	B	B	B	B	B	B	B
mUNC15022023	G	T	8	75841238	35.655	30.98	B	B	B	B	B	B	B	B	B	N	B	B	B	B	B
gUNC15047570	T	G	8	77728768	36.676	31.911	B	B	B	B	B	B	B	B	B	B	B	B	B	B	B
gUNC15050081	A	G	8	77894776	36.712	31.914	B	B	B	B	B	B	B	B	B	B	B	B	B	B	B
gUNC15050525	A	G	8	77923916	36.719	31.914	B	B	B	B	B	B	B	B	B	B	B	B	B	B	B
gUNC15051586	G	A	8	77973527	36.73	31.916	B	B	B	B	B	B	B	B	B	B	B	B	B	B	B
UNC15053887	C	T	8	78107577	36.792	31.987	B	B	B	B	B	B	B	B	B	B	B	B	B	B	B
SX1083138170	T	C	8	78454269	37.007	32.497	B	B	B	B	B	B	B	B	B	B	B	B	B	B	B
mJAX00673493	C	T	8	78903753	37.286	32.713	B	B	B	B	B	B	B	B	B	B	B	B	B	B	B
gUNC15117286	C	A	8	82835462	39.559	34.776	B	B	B	B	B	B	B	B	B	B	B	B	B	B	B
S6T083317095	C	T	8	82927385	39.576	34.792	B	B	B	B	B	B	B	B	B	B	B	B	B	B	B
mUNC080510478	C	T	8	83484909	40.058	34.995	B	B	B	B	B	B	B	B	B	B	B	B	B	B	B
gUNC15150708	G	A	8	85463574	41.598	35.937	B	B	B	B	B	B	B	B	B	B	B	B	B	B	B
gJAX00164358	C	T	8	86017501	41.672	36.062	B	B	B	B	B	B	B	B	B	B	B	B	B	B	B
SFH083446336	C	T	8	86158420	41.77	36.075	B	B	B	B	B	B	B	B	B	B	B	B	B	B	B
gUNC15169378	C	T	8	86830750	42.102	36.202	B	B	B	B	B	B	B	B	B	B	B	B	B	B	B
UNCHS023653	G	A	8	86876114	42.106	36.207	B	B	B	B	B	B	B	B	B	B	B	B	B	B	B
gUNCHS023667	C	T	8	87288563	42.148	36.634	B	B	B	B	B	B	B	B	B	B	B	B	B	B	B
gUNC15182447	A	G	8	87696861	42.353	36.765	B	B	B	B	B	B	B	B	B	B	B	B	B	B	B
S3C083510605	G	A	8	87765131	42.395	36.89	B	B	B	B	B	B	B	B	B	B	B	B	B	B	B
mUNC080521812	G	A	8	88285635	43.103	37.153	B	B	B	B	B	B	B	B	B	B	B	B	B	B	B
UNC15258145	T	G	8	92679700	44.944	39.249	B	B	B	B	B	B	B	B	B	B	B	B	B	B	B
mUNC15258145	T	G	8	92679700	44.944	39.249	B	B	B	B	B	B	B	B	B	B	B	B	B	B	B
gUNCHS023854	C	T	8	93461560	45.616	39.878	B	B	B	B	B	B	B	B	B	B	B	B	B	B	B
gUNC15280105	C	T	8	94048088	46.177	40.057	B	B	B	B	B	B	B	B	B	B	B	B	B	B	B
gUNC15288670	A	G	8	94744761	46.702	40.389	B	B	B	B	B	B	B	B	B	B	B	B	B	B	B
S6J083818594	T	C	8	95464853	47.311	41.732	B	B	B	B	B	B	B	B	B	B	B	B	B	B	B
S1H083826428	G	A	8	95660710	47.62	41.913	B	B	B	B	B	B	B	B	B	B	B	B	B	B	B
gUNC15311561	T	G	8	96687117	48.338	42.948	B	B	B	B	B	B	B	B	B	B	B	B	B	B	B
mUNC15329136	C	T	8	97896948	48.739	43.186	B	B	B	B	B	B	B	B	B	B	B	B	B	B	B
S3J083934130	C	T	8	98353259	49.042	43.22	B	B	B	B	B	B	B	B	B	B	B	B	B	B	B
gUNCHS023996	G	A	8	99457152	49.527	43.499	B	B	B	B	B	B	B	B	B	B	B	B	B	B	B
gUNC15363342	G	T	8	100213263	49.711	43.63	B	B	B	B	B	B	B	B	B	B	B	B	B	B	B
gUNC15379294	C	A	8	101299707	50.026	43.649	B	B	B	B	B	B	B	B	B	B	B	B	B	B	B
mUNC15391620	A	G	8	102118880	50.274	44.024	B	B	B	B	B	B	B	B	B	B	B	B	B	B	B
B10080102623	T	G	8	102623597	50.435	44.079	B	B	B	B	B	B	B	B	B	B	B	B	B	B	B
gUNC15429081	A	G	8	104944836	53.057	46.64	B	B	B	B	B	B	B	B	B	B	B	B	B	B	B
gUNC15434530	G	T	8	105517797	53.098	46.922	B	B	B	B	B	B	B	B	B	B	B	B	B	B	B
gUNC15438872	C	T	8	106009737	53.132	47.219	B	B	B	B	B	B	B	B	B	B	B	B	B	B	B
gUNC15446340	C	T	8	106738488	53.204	47.84	B	B	B	B	B	B	B	B	B	B	B	B	B	B	B
S6J084270812	T	C	8	106770309	53.25	47.844	B	B	B	B	B	B	B	B	B	B	B	B	B	B	B
gJAX00165953	C	T	8	107251048	53.948	47.916	B	B	B	B	B	B	B	B	B	B	B	B	B	B	B
gUNCHS024142	T	C	8	107906205	54.9	48.206	B	B	B	B	B	B	B	B	B	B	B	B	B	B	B
gJAX00166095	A	G	8	109158640	56.639	49.508	B	B	B	B	B	B	B	B	B	B	B	B	B	B	B
gUNC15481239	A	G	8	109616627	57.132	49.984	B	B	B	B	B	B	B	B	B	B	B	B	B	B	B
gUNC15491356	A	C	8	110570263	57.588	50.376	B	B	B	B	B	B	B	B	B	B	B	B	B	B	B
gUNC15494386	T	C	8	111003579	57.776	51.038	B	B	B	B	B	B	B	B	B	B	B	B	B	B	B
mUNC15495823	T	C	8	111195972	57.859	51.121	B	B	B	B	B	B	B	B	B	B	B	B	B	B	B
UNC15496851	G	T	8	111349482	57.926	51.248	B	B	B	B	B	B	B	B	B	B	B	B	B	B	B
gUNC15499741	C	T	8	111610547	58.068	51.361	B	B	B	B	B	B	B	B	B	B	B	B	B	B	B
gJAX00680293	C	T	8	111724867	58.14	51.411	B	B	B	B	B	B	B	B	B	B	B	B	B	B	B
gUNC15502227	C	T	8	111818543	58.199	51.512	B	B	B	B	B	B	B	B	B	B	B	B	B	B	B
gUNC15505417	G	A	8	112005017	58.317	51.653	B	B	B	B	B	B	B	B	B	B	B	B	B	B	B
UNC15509422	G	A	8	112247434	58.471	51.88	B	B	B	B	B	B	B	B	B	B	B	B	B	B	B
UNC15511451	C	T	8	112393447	58.563	52.008	B	B	B	B	B	B	B	B	B	B	B	B	B	B	B
UNC15515810	G	A	8	112716365	58.8	52.172	B	B	B	B	B	B	B	B	B	B	B	B	B	B	B
gUNC15518743	A	G	8	112978447	59.043	52.305	B	B	B	B	B	B	B	B	B	B	B	B	B	B	B
UNC15521980	G	A	8	113238511	59.283	52.813	B	B	B	B	B	B	B	B	B	B	B	B	B	B	B
UNC15522114	C	A	8	113256052	59.3	52.862	B	B	B	B	B	B	B	B	B	B	B	B	B	B	B
JAX00166407	G	A	8	113317644	59.356	52.892	B	B	B	B	B	B	B	B	B	B	B	B	B	B	B
gUNC15524007	C	T	8	113398224	59.431	52.929	B	B	B	B	B	B	B	B	B	B	B	B	B	B	B
gUNC15527048	C	T	8	113616045	59.632	53.257	B	B	B	B	B	B	B	B	B	B	B	B	B	B	B
gUNC15527593	G	A	8	113648035	59.688	53.359	B	B	B	B	B	B	B	B	B	B	B	B	B	B	B
gUNC15530876	T	C	8	113879018	60.224	53.975	B	B	B	B	B	B	B	B	B	B	B	B	B	B	B
UNC15531582	C	T	8	113917600	60.271	53.983	B	B	B	B	B	B	B	B	B	B	B	B	B	B	B
SX1084560526	T	C	8	114013153	60.387	54.001	B	B	B	B	B	B	B	B	B	B	B	B	B	B	B
gUNC15533516	T	C	8	114034046	60.412	54.005	B	B	B	B	B	B	B	B	B	B	B	B	B	B	B
gUNC15537918	T	C	8	114279702	60.728	54.318	B	B	B	B	B	B	B	B	B	B	B	B	B	B	B
mbackupUNC080390439	G	A	8	114459136	61.027	54.668	B	B	B	B	B	B	B	B	B	B	B	B	B	B	B
gUNC15544844	C	A	8	114642027	61.331	54.854	B	B	B	B	B	B	B	B	B	B	B	B	B	B	B
mUNC15546530	G	A	8	114747796	61.507	54.887	B	B	B	B	B	B	B	B	B	B	B	B	B	B	B
mUNC15546530b	G	A	8	114747796	61.507	54.887	B	B	B	B	B	B	B	B	B	B	B	B	B	B	B
gUNC15550042	T	G	8	114949106	61.842	55.026	B	B	B	B	B	B	B	B	B	B	B	B	B	B	B
S3R084640247	G	A	8	116006199	62.779	56.583	B	B	B	B	B	B	B	B	B	B	B	B	B	B	B
gUNC15567070	C	T	8	116119187	62.835	56.664	B	B	B	B	B	B	B	B	B	B	B	B	B	B	B
S1H084653043	G	A	8	116326092	62.937	56.948	B	B	B	B	B	B	B	B	B	B	B	B	B	B	B
gJAX00681656	A	G	8	117458598	64.213	57.669	B	B	B	B	B	B	B	B	B	B	B	B	B	B	B
gUNC15598756	C	T	8	118111065	65.895	58.882	B	B	B	B	B	B	B	B	B	B	B	B	B	B	B
gUNC15608163	G	A	8	118707026	66.344	59.977	B	B	B	B	B	B	B	B	B	B	B	B	B	B	B
gUNC15611317	C	T	8	118963898	66.827	60.18	B	B	B	B	B	B	B	B	B	B	B	B	B	B	B
gUNCHS024391	C	T	8	120322982	69.382	61.569	B	B	B	B	B	B	B	B	B	B	B	B	B	B	B
UNC15645911	A	C	8	121445574	70.58	62.648	B	B	B	B	B	B	B	B	B	B	B	B	B	B	B
UNC15651643	G	A	8	121808996	70.731	62.981	B	B	B	B	B	B	B	B	B	B	B	B	B	B	B
UNC15653414	A	C	8	121901455	70.761	63.126	B	B	B	B	B	B	B	B	B	B	B	B	B	B	B
S6T084886621	A	G	8	122165534	70.871	63.148	B	B	B	B	B	B	B	B	B	B	B	B	B	B	B
gUNC15658760	C	T	8	122200752	70.896	63.211	B	B	B	B	B	B	B	B	B	B	B	B	B	B	B
UNC15664769	A	G	8	122617877	71.92	63.689	B	B	B	B	B	B	B	B	B	B	B	B	B	B	B
gUNC15667636	A	G	8	122831571	71.964	63.792	B	B	B	B	B	B	B	B	B	B	B	B	B	B	B
UNC15673364	G	A	8	123302254	72.061	64.127	B	B	B	B	B	B	B	B	B	B	B	B	B	B	B
SBC084932507	T	C	8	123312686	72.063	64.139	B	B	B	B	B	B	B	B	B	B	B	B	B	B	B
gUNC15674177	G	A	8	123345352	72.069	64.192	B	B	B	B	B	B	B	B	B	B	B	B	B	B	B
UNC15675864	T	C	8	123463343	72.094	64.219	B	B	B	B	B	B	B	B	B	B	B	B	B	B	B
UNC15682502	T	C	8	124001194	72.329	64.294	B	B	B	B	B	B	B	B	B	B	B	B	B	B	B
UNC15682981	G	A	8	124049070	72.362	64.297	B	B	B	B	B	B	B	B	B	B	B	B	B	B	B
SX1084966861	A	C	8	124171540	72.444	64.304	B	B	B	B	B	B	B	B	B	B	B	B	B	B	B
SX1084966996	C	A	8	124174924	72.446	64.304	B	B	B	B	B	B	B	B	B	B	B	B	B	B	B
mUNC15693202	C	T	8	124559381	72.705	64.565	B	B	B	B	B	B	B	B	B	B	B	B	B	B	B
SAH084996621	G	A	8	124915539	73.025	64.57	B	B	B	B	B	B	B	B	B	B	B	B	B	B	B
gUNC15704048	T	C	8	125366763	73.608	65.148	B	B	B	B	B	B	B	B	B	B	B	B	B	B	B
S3C085019825	A	G	8	125495649	73.624	65.159	B	B	B	B	B	B	B	B	B	B	B	B	B	B	B
S6J085066393	C	T	8	126659828	74.495	66.411	B	B	B	B	B	B	B	B	B	B	B	B	B	B	B
gUNC15729350	G	A	8	127020584	74.65	66.438	B	B	B	B	B	B	B	B	B	B	B	B	B	B	B
gUNC15747739	C	T	8	128510817	75.912	67.062	B	B	B	B	B	B	B	B	B	B	B	B	B	B	B
UNC15748820	C	T	8	128601355	75.992	67.078	B	B	B	B	B	B	B	B	B	B	B	B	B	B	B
mJAX00167632	C	T	9	3582987	1.204	0.328	B	B	B	B	B	B	B	B	B	B	B	B	B	B	B
gJAX00167690	A	G	9	4374130	1.469	0.479	B	B	B	B	B	B	B	B	B	B	B	B	B	B	B
mUNC15772421	C	T	9	5290473	1.777	0.587	B	B	B	B	B	B	B	B	B	B	B	B	B	B	B
gUNC15803388	A	G	9	7753359	2.476	1.025	B	B	B	B	B	B	B	B	B	B	B	B	B	B	B
UNC15809310	T	C	9	8306921	2.499	1.139	B	B	B	B	B	B	B	B	B	B	B	B	B	B	B
gUNC15814354	C	T	9	8815551	2.52	1.163	B	B	B	B	B	B	B	B	B	B	B	B	B	B	B
gJAX00168049	A	G	9	9261076	2.539	1.239	B	B	B	B	B	B	B	B	B	B	B	B	B	B	B
gUNC15835273	C	A	9	10353284	2.584	1.595	B	B	B	B	B	B	B	B	B	B	B	B	B	B	B
gUNC15840513	C	T	9	10818670	2.603	1.747	B	B	B	B	B	B	B	B	B	B	B	B	B	B	B
gUNC15849627	A	C	9	11602490	2.636	1.973	B	B	B	B	B	B	B	B	B	B	B	B	B	B	B
mJAX00168342	G	A	9	13135794	3.035	2.123	B	B	B	B	B	B	B	B	B	B	B	B	B	B	B
gUNC15872990	A	G	9	14293867	3.907	2.634	B	B	B	B	B	B	B	B	B	B	B	B	B	B	B
gUNCHS024741	C	A	9	14649664	4.214	2.77	B	B	B	B	B	B	B	B	B	B	B	B	B	B	B
gUNC15913786	C	A	9	17154517	5.432	4.255	B	B	B	B	B	B	B	B	B	B	B	B	B	B	B
mbackupUNC090017527	C	T	9	17839118	7.023	4.422	B	B	B	B	B	B	B	B	B	B	B	B	B	B	B
gUNC15934761	T	G	9	18599277	7.19	4.664	B	B	B	B	B	B	B	B	B	B	B	B	B	B	B
gICR1940	G	A	9	18978173	7.273	4.817	B	B	B	B	B	B	B	B	B	B	B	B	B	B	B
gUNC15954014	G	T	9	20289816	7.561	4.938	B	B	B	B	B	B	B	B	B	B	B	B	B	B	B
S6J090858005	C	T	9	21450142	7.815	5.221	B	B	B	B	B	B	B	B	B	B	B	B	B	B	B
gUNC15968951	C	T	9	21600423	7.848	5.233	B	B	B	B	B	B	B	B	B	B	B	B	B	B	B
SNT090891182	G	A	9	22279564	8.793	5.472	B	B	B	B	B	B	B	B	B	B	B	B	B	B	B
gUNC15991874	C	T	9	23372014	9.497	5.792	B	B	B	B	B	B	B	B	B	B	B	B	B	B	B
gUNC15995608	C	T	9	23621841	9.591	6.017	B	B	B	B	B	B	B	B	B	B	B	B	B	B	B
gUNC16008744	A	C	9	24441625	9.898	6.169	B	B	B	B	B	B	B	B	B	B	B	B	B	B	B
gUNCHS024901	T	C	9	25274997	10.21	6.273	B	B	B	B	B	B	B	B	B	B	B	B	B	N	B
gUNC16054540	T	C	9	28183015	14.322	7.975	B	B	B	B	B	B	B	B	B	B	B	B	B	B	B
S6J091131951	G	A	9	28298786	14.33	8.109	B	B	B	B	B	B	B	B	B	B	B	B	B	B	B
SFH091162154	A	C	9	29053854	14.381	8.994	B	B	B	B	B	B	B	B	B	B	B	B	B	B	B
gUNC16074692	G	T	9	29715646	15.278	9.474	B	B	B	B	B	B	B	B	B	B	B	B	B	B	B
gUNC16094003	C	T	9	31080611	16.536	10.847	B	B	B	B	B	B	B	B	B	B	B	B	B	B	B
gUNC16101351	G	A	9	31683726	16.976	11.15	B	B	B	B	B	B	B	B	B	B	B	B	B	B	B
gUNCHS025042	G	T	9	32075410	17.261	11.442	B	B	B	B	B	B	B	B	B	B	B	B	B	B	B
S2T091299856	T	G	9	32496424	17.568	12.244	B	B	B	B	B	B	B	B	B	B	B	B	B	B	B
mUNC16127130	C	T	9	33493770	18.115	13.198	B	B	B	B	B	B	B	B	B	B	B	B	B	B	B
gUNC16136209	T	C	9	34131352	18.28	13.511	B	B	B	B	B	B	B	B	B	B	B	B	B	B	B
mUNC16149306	A	G	9	35066452	19.691	14.519	B	B	B	B	B	B	B	B	B	B	B	B	B	B	B
gUNC16160978	G	A	9	36202052	20.601	15.206	B	B	B	B	B	B	B	B	B	B	B	B	B	B	B
gUNC16170224	T	C	9	37077144	20.717	15.587	B	B	B	B	B	B	B	B	B	B	B	B	B	B	B
gUNC16173150	G	A	9	37267461	20.737	15.779	B	B	B	B	B	B	B	B	B	B	B	B	B	B	B
gUNCHS025158	G	A	9	38305836	20.843	16.02	B	B	B	B	B	B	B	B	B	B	B	B	B	B	B
mUNC090043639	A	C	9	38612674	20.884	16.041	B	B	B	B	B	B	B	B	B	B	B	B	B	B	B
SFC091568633	A	G	9	39215842	20.95	16.302	B	B	B	B	B	B	B	B	B	B	B	B	B	B	B
mUNC16203872	G	A	9	39493937	20.977	16.348	B	B	B	B	B	B	B	B	B	B	B	B	B	B	B
mJAX00690974	A	G	9	39603494	21.019	16.428	B	B	B	B	B	B	B	B	B	B	B	B	B	B	B
gUNC16247047	C	T	9	42531188	23.817	19.248	B	B	B	B	B	B	B	B	B	B	B	B	B	B	B
SFR091782413	C	A	9	44560345	24.711	20.945	B	B	B	B	B	B	B	B	B	B	B	B	B	B	B
gUNC16277113	T	C	9	44955963	24.861	21.252	B	B	B	B	B	B	B	B	B	B	B	B	B	B	B
gUNC16281800	C	T	9	45263666	24.997	21.497	B	B	B	B	B	B	B	B	B	B	B	B	B	B	B
gUNCHS025347	C	A	9	46212174	25.396	21.932	B	B	B	B	B	B	B	B	B	B	B	B	B	B	B
gUNC16409210	C	T	9	55942673	30.127	27.349	B	B	B	B	B	B	B	B	B	B	B	B	B	B	B
gUNC16417316	C	T	9	56698657	30.277	27.445	B	B	B	B	B	B	B	B	B	B	B	B	B	B	B
mUNC16421405	T	G	9	57078190	30.772	27.723	B	B	B	B	B	B	B	B	B	B	B	B	B	B	B
gUNC16424723	A	G	9	57357584	30.981	27.778	B	B	B	B	B	B	B	B	B	B	B	B	B	B	B
SSH092408190	G	A	9	60204755	32.538	29.675	B	B	B	B	B	B	B	B	B	B	B	B	B	B	B
mUNC16457709	T	C	9	60327398	32.653	29.778	B	B	B	B	B	B	B	B	B	B	B	B	B	B	B
SBC092493412	C	T	9	62335324	33.651	31.16	B	B	B	B	B	B	B	B	B	B	B	B	B	B	B
gUNC16566972	A	G	9	68946415	38.083	34.235	B	B	B	B	B	B	B	B	B	B	B	B	B	B	B
mUNC16570891	C	T	9	69222914	38.413	34.256	B	B	B	B	B	B	B	B	B	B	B	B	B	B	B
S6H092811489	T	G	9	70287228	39.354	35.444	B	B	B	B	B	B	B	B	B	B	B	B	B	B	B
gUNCHS026206	A	C	9	71274275	39.782	35.87	B	B	B	B	B	B	B	B	B	B	B	B	B	B	B
S1H092865440	G	A	9	71636017	39.883	36.053	B	B	B	B	B	B	B	B	B	B	B	B	B	B	B
mUNC090141582	G	A	9	72578936	40.067	36.094	B	B	B	B	B	B	B	B	B	B	B	B	B	B	B
gUNC16618214	G	A	9	72949966	40.344	36.177	B	B	B	B	B	B	B	B	B	B	B	B	B	B	B
gUNC16634905	A	G	9	74034186	41.007	36.914	B	B	B	B	B	B	B	B	B	B	B	B	B	B	B
SAC093023725	C	T	9	75593142	42.319	37.555	B	B	B	B	B	B	B	B	B	B	B	B	B	B	B
SSH093063473	C	T	9	76586830	42.586	38.15	B	B	B	B	B	B	B	B	B	B	B	B	B	B	B
S3J093064517	T	C	9	76612927	42.593	38.151	B	B	B	B	B	B	B	B	B	B	B	B	B	B	B
gUNC16691683	G	A	9	78395969	43.573	38.752	B	B	N	B	B	B	B	B	B	B	B	B	B	B	B
gUNCHS026387	G	T	9	78880402	43.679	38.819	B	B	B	B	B	B	B	B	B	B	B	B	B	B	B
gbackupUNC090156067	C	T	9	79252402	43.726	38.899	B	B	B	B	B	B	B	B	B	B	B	B	B	B	B
gUNCHS026440	C	T	9	81295498	44.466	39.554	B	B	B	B	B	B	B	B	B	B	B	B	B	B	B
mUNC090455169	C	T	9	81929943	44.751	39.638	B	B	B	B	B	B	B	B	B	B	B	B	B	B	B
gUNC16758798	A	G	9	83043960	45.252	40.005	B	B	B	B	B	B	B	B	B	B	B	B	B	B	B
S2H093344986	C	A	9	83624664	45.513	40.359	B	B	B	B	B	B	B	B	B	B	B	B	B	B	B
gJAX00173604	G	A	9	83778825	45.583	40.444	B	B	B	B	B	B	B	B	B	B	B	B	B	B	B
gUNC16784014	A	C	9	85029733	45.974	40.813	B	B	B	B	B	B	B	B	B	B	B	B	B	B	B
SAH093427887	G	A	9	85697192	46.314	41.128	B	B	B	B	B	B	B	B	B	B	B	B	B	B	B
gUNC16803490	A	G	9	86327029	46.517	41.591	B	B	B	B	B	B	B	B	B	B	B	B	B	B	B
gUNC16806346	A	G	9	86492887	46.555	41.641	B	B	B	B	B	B	B	B	B	B	B	B	B	B	B
gUNCHS026544	A	C	9	87009543	46.7	41.834	B	B	B	B	B	B	B	B	B	B	B	B	B	B	B
gUNC16819132	G	A	9	87438122	46.906	42.325	B	B	B	B	B	B	B	B	B	B	B	B	B	B	B
mJAX00174033	C	T	9	89571788	47.39	42.715	B	B	B	B	B	B	B	B	B	B	B	B	B	B	B
UNCHS026625	A	C	9	90786895	47.871	43.155	B	B	B	B	B	B	B	B	B	B	B	B	B	B	B
SFT093763581	C	T	9	94089529	48.716	43.944	B	B	B	B	B	B	B	B	B	B	B	B	B	B	B
gUNC16898435	T	C	9	94131153	48.754	43.944	B	B	B	B	B	B	B	B	B	B	B	B	B	B	B
S6Y093806293	C	T	9	95157340	49.842	44.496	B	B	B	B	B	B	B	B	B	B	B	B	B	B	B
mbackupUNC090355700	A	G	9	95329897	50.032	44.676	B	B	B	B	B	B	B	B	B	B	B	B	B	B	B
UNC16935049	A	G	9	96759960	50.702	45.272	B	B	B	B	B	B	B	B	B	B	B	B	B	B	B
gUNC16942982	T	C	9	97304723	51.002	45.764	B	B	B	B	B	B	B	B	B	B	B	B	B	B	B
gUNC16950294	A	C	9	97815927	51.272	45.9	B	B	B	B	B	B	B	B	B	B	B	B	B	B	B
gJAX00174781	C	T	9	99524828	51.873	46.609	B	B	B	B	B	B	B	B	B	B	B	B	B	B	B
UNC16977752	G	A	9	99891107	52.224	47.141	B	B	B	B	B	B	B	B	B	B	B	B	B	B	B
gUNC16977752	G	A	9	99891107	52.224	47.141	B	B	B	B	B	B	B	B	B	B	B	B	B	B	B
SX1094056282	A	G	9	101407054	53.411	47.702	B	B	B	B	B	B	B	B	B	B	B	B	B	B	B
UNC16999156	G	T	9	101451155	53.435	47.74	B	B	B	B	B	B	B	B	B	B	B	B	B	B	B
gJAX00703889	A	G	9	101968811	54.152	48.052	B	B	B	B	B	B	B	B	B	B	B	B	B	B	B
gUNC17006878	G	A	9	102038990	54.197	48.124	B	B	B	B	B	B	B	B	B	B	B	B	B	B	B
gUNC17014564	T	C	9	102718833	54.627	48.508	B	B	B	B	B	B	B	B	B	B	B	B	B	B	B
gUNC17041379	A	G	9	104419506	56.568	49.969	B	B	B	B	B	B	B	B	B	B	B	B	B	B	B
gJAX00175225	T	C	9	105418968	56.724	50.297	B	B	B	B	B	B	B	B	B	B	B	B	B	B	B
gUNC17067053	T	G	9	105872339	57.348	50.734	B	B	B	B	B	B	B	B	B	B	B	B	B	B	B
S3J094248111	T	C	9	106202785	57.448	50.881	B	B	B	B	B	B	B	B	B	B	B	B	B	B	B
S6J094284048	C	A	9	107101217	58.002	51.386	B	B	B	B	B	B	B	B	B	B	B	B	B	B	B
gUNCHS027093	G	A	9	108171395	59.219	52.57	B	B	B	B	B	B	B	B	B	B	B	B	B	B	B
gUNC17110506	G	A	9	110211151	59.877	53.999	B	B	B	B	B	B	B	B	B	B	B	B	B	B	B
gJAX00705519	G	A	9	111539540	61.54	54.644	B	B	B	B	B	B	B	B	B	B	B	B	B	B	B
gUNC17130263	A	G	9	111667129	61.92	54.973	B	B	B	B	B	B	B	B	B	B	B	B	B	B	B
mUNC090241296	G	T	9	113972503	64.171	57.185	B	B	B	B	B	B	B	B	B	B	B	B	B	B	B
gUNCHS027227	G	A	9	114740312	65.086	57.876	B	B	B	B	B	B	B	B	B	B	B	B	B	B	B
mJAX00176117	T	C	9	117383524	69.38	61.634	B	B	B	B	B	B	B	B	B	B	B	B	B	B	B
SAC094727434	T	C	9	118185855	69.952	61.919	B	B	B	B	B	B	B	B	B	B	B	B	B	B	B
SBT094786036	T	C	9	119650914	71.334	63.59	B	B	B	B	B	B	B	B	B	B	B	B	B	B	B
mbackupUNC090256482	T	C	9	119764760	71.358	63.842	B	B	B	B	B	B	B	B	B	B	B	B	B	B	B
S6J094800676	G	T	9	120016907	71.411	63.995	B	B	B	B	B	B	B	B	B	B	B	B	B	B	B
S3N094839317	G	A	9	120982946	72.197	64.624	B	B	B	B	B	B	B	B	B	B	B	B	B	B	B
JAX00707899	C	T	9	121141506	72.327	64.698	B	B	B	B	B	B	B	B	B	B	B	B	B	B	B
gJAX00176453	G	A	9	121849403	72.627	65.452	B	B	B	B	B	B	B	B	B	B	B	B	B	B	B
S3C094905310	T	C	9	122632757	73.102	65.706	B	B	B	B	B	B	B	B	B	B	B	B	B	B	B
S2H094962715	G	T	9	124067882	75.066	67.997	B	B	B	B	B	B	B	B	B	B	B	B	B	B	B
gICR258	G	T	10	3794077	0.969	0.429	B	B	B	B	B	B	B	B	B	B	B	B	B	B	B
SAH100169934	C	T	10	4248359	1.085	0.674	B	B	B	B	B	B	B	B	B	B	B	B	B	B	B
S6J100189269	C	T	10	4731748	1.208	0.936	B	B	B	B	B	B	B	B	B	B	B	B	B	B	B
SAH100212633	A	G	10	5315843	1.357	1.251	B	B	B	B	B	B	B	B	B	B	B	B	B	B	B
SBC100276216	G	A	10	6905412	1.763	2.11	B	B	B	B	B	B	B	B	B	B	B	B	B	B	B
gJAX00281302	A	C	10	7069739	1.805	2.198	B	B	B	B	B	B	B	B	B	B	B	B	B	B	B
mUNC17374593	A	C	10	7954825	2.577	2.527	B	B	B	B	B	B	B	B	B	B	B	B	B	B	B
mUNC100012363	C	T	10	9210635	3.033	2.833	B	B	B	B	B	B	B	B	B	B	B	B	B	B	B
SX1100373661	T	C	10	9341542	3.073	2.955	B	B	B	B	B	B	B	B	B	B	B	B	B	B	B
gUNC17397568	C	A	10	9409584	3.094	2.974	B	B	B	B	B	B	B	B	B	B	B	B	B	B	B
SX1100378501	G	T	10	9462525	3.11	2.978	B	B	B	B	B	B	B	B	B	B	B	B	B	B	B
gUNC17404314	A	C	10	9859382	3.23	3.123	B	B	B	B	B	B	B	B	B	B	B	B	B	B	B
mUNC101395304	C	T	10	10667124	3.467	3.345	B	B	B	B	B	B	B	B	B	B	B	B	B	B	B
mUNC17416649	T	C	10	10938365	3.53	3.53	B	B	B	B	B	B	B	B	B	B	B	B	B	B	B
mUNC17416649b	T	C	10	10938365	3.53	3.53	B	B	B	B	B	B	B	B	B	B	B	B	B	B	B
backupUNC100196659	C	T	10	11173957	3.585	3.551	B	B	B	B	B	B	B	B	B	B	B	B	B	B	B
gUNC17427774	T	C	10	11891191	3.714	3.821	B	B	B	B	B	B	B	B	B	B	B	B	B	B	B
gUNC17428823	G	A	10	11962501	3.724	3.886	B	B	B	B	B	B	B	B	B	B	B	B	B	B	B
UNC17433685	C	T	10	12347187	3.79	4.285	B	B	B	B	B	B	B	B	B	B	B	B	B	B	B
mbackuprs33542876	T	C	10	12448285	3.818	4.383	B	B	B	B	B	B	B	B	B	B	B	B	B	B	B
SSH100517784	T	G	10	12944614	4.319	4.825	B	B	B	B	B	B	B	B	B	B	B	B	B	B	B
UNC17444261	A	G	10	12975076	4.365	4.944	B	B	B	B	B	B	B	B	B	B	B	B	B	B	B
SSH100522190	C	T	10	13054772	4.486	4.946	B	B	B	B	B	B	B	B	B	B	B	B	B	B	B
S6Y100524366	C	T	10	13109162	4.568	4.948	B	B	B	B	B	B	B	B	B	B	B	B	B	B	B
SSH100537793	T	C	10	13444831	4.86	5.07	B	B	B	B	B	B	B	B	B	B	B	B	B	B	B
UNC17458403	C	T	10	13932838	5.147	5.367	B	B	B	B	B	B	B	B	B	B	B	B	B	B	B
SSH100574268	G	T	10	14356724	5.394	5.605	B	B	B	B	B	B	B	B	B	B	B	B	B	B	B
SSH100576401	C	T	10	14410043	5.425	5.62	B	B	B	B	B	B	B	B	B	B	B	B	B	B	B
S1H100594746	T	C	10	14868652	5.531	5.714	B	B	B	B	B	B	B	B	B	B	B	B	B	B	B
S2R100601366	A	C	10	15034172	5.579	5.733	B	B	B	B	B	B	B	B	B	B	B	B	B	B	B
gUNC17474953	T	C	10	15169748	5.618	5.743	PB	N	B	PB	N	N	N	N	B	B	PB	N	N	PB	PB
gUNC17501046	C	T	10	17299595	6.973	6.347	B	B	B	B	B	B	B	B	B	B	B	B	B	B	B
S6J100721919	G	T	10	18047992	7.469	6.722	B	B	B	B	B	B	B	B	B	B	B	B	B	B	B
gUNC17517490	T	G	10	18539196	7.795	6.983	B	B	B	B	B	B	B	B	B	B	B	B	B	B	B
mJAX00015566	C	T	10	19955197	8.884	8.009	B	B	B	B	B	B	B	B	B	B	B	B	B	B	B
mbackupJAX00285124	A	G	10	23627973	10.828	10.995	B	B	B	B	B	B	B	B	B	B	B	B	B	B	B
ST2100945711	A	G	10	23642779	10.844	11	B	B	B	B	B	B	B	B	B	B	B	B	B	B	B
ST2100952917	C	T	10	23822942	11.128	11.116	B	B	B	B	B	B	B	B	B	B	B	B	B	B	B
ST2100955596	C	T	10	23889916	11.245	11.14	B	B	B	B	B	B	B	B	B	B	B	B	B	B	B
S2R100998286	T	C	10	24957161	12.153	11.636	B	B	B	B	B	B	B	B	B	B	B	B	B	B	B
UNC17615761	C	T	10	25702204	12.591	11.879	B	B	B	B	B	B	B	B	B	B	B	B	B	B	B
gUNC17619183	G	T	10	25982714	13.006	12.069	B	B	B	B	B	B	B	B	B	B	B	B	B	B	B
gUNCHS027762	G	A	10	27572360	14.597	13.783	B	B	B	B	B	B	B	B	B	B	B	B	B	B	B
gUNC17645528	T	G	10	27749872	14.761	13.904	B	B	B	B	B	B	B	B	B	B	B	B	B	B	B
UNC17654311	G	A	10	28393378	15.567	14.517	B	B	B	B	B	B	B	B	B	B	B	B	B	B	B
JAX00016193	T	C	10	28410666	15.598	14.526	B	B	B	B	B	B	B	B	B	B	B	B	B	B	B
gUNC17655062	G	A	10	28442662	15.654	14.6	B	B	B	B	B	B	N	B	B	B	B	B	B	B	B
UNC17658157	C	A	10	28667396	16.044	14.717	B	B	B	B	B	B	B	B	B	B	B	B	B	B	B
UNC17661687	A	G	10	28896349	16.441	14.889	B	B	B	B	B	B	B	B	B	B	B	B	B	B	B
UNC17662729	G	A	10	28982196	16.485	14.925	B	B	B	B	B	B	B	B	B	B	B	B	B	B	B
UNC17665329	G	A	10	29193473	16.547	15.034	B	B	B	B	B	B	B	B	B	B	B	B	B	B	B
UNC17665798	C	T	10	29225558	16.558	15.042	B	B	B	B	B	B	B	B	B	B	B	B	B	B	B
gUNC17665798	C	T	10	29225558	16.558	15.042	B	B	B	B	B	B	B	B	B	B	B	B	B	B	B
gUNC17671522	A	G	10	29670905	16.715	15.201	B	B	B	B	B	B	B	B	B	B	B	B	B	B	B
gJAX00286489	A	C	10	30546956	17.072	15.332	B	B	B	B	B	B	B	B	B	B	B	B	B	B	B
gUNC17689735	C	T	10	31280651	17.361	15.898	P	P	P	P	P	P	P	P	P	P	P	P	P	P	P
backupJAX00016442	G	A	10	31718843	17.584	15.939	B	B	B	B	B	B	B	B	B	B	B	B	B	B	B
gUNC17699722	C	A	10	32061892	17.759	16.221	B	B	B	B	B	B	B	B	B	B	B	B	B	B	B
gUNC17705907	T	C	10	32541047	18.004	16.283	B	B	B	B	B	B	B	B	B	B	B	B	B	B	B
gUNCHS027855	G	T	10	33525269	18.505	16.471	B	B	B	B	B	B	B	B	B	B	B	B	B	B	B
gbackupUNC100621301	T	C	10	34177110	18.838	16.927	B	B	B	B	B	B	B	B	B	B	B	B	B	B	B
gJAX00016725	C	T	10	35493524	19.097	17.163	B	B	B	B	B	B	B	B	B	B	B	B	B	B	B
gUNC17754639	C	T	10	36361744	19.272	17.43	B	B	B	B	B	B	B	B	B	B	B	B	B	B	B
mJAX00287250	C	T	10	36989764	19.447	17.49	B	B	B	B	B	B	B	B	B	B	B	B	B	B	B
gUNC17773496	T	G	10	37861688	19.699	17.871	B	B	B	B	B	B	B	B	B	B	B	B	B	B	B
gJAX00287591	A	G	10	39261855	20.333	18.448	B	B	B	B	B	B	B	B	B	B	B	B	B	B	B
UNC17807224	A	G	10	40306743	21.774	19.138	B	B	B	B	B	B	B	B	B	B	B	B	B	B	B
UNC17810956	T	C	10	40601425	22.002	19.365	B	B	B	B	B	B	B	B	B	B	B	B	B	B	B
gUNCHS028026	C	T	10	41257076	22.233	19.636	N	N	N	N	N	B	B	N	N	B	N	B	B	B	B
UNC17824923	C	T	10	41737293	22.594	20.119	B	B	B	B	B	B	B	B	B	B	B	B	B	B	B
gUNC17824923	C	T	10	41737293	22.594	20.119	B	B	B	B	B	B	B	B	B	B	B	B	B	B	B
UNC17827232	T	C	10	41992607	22.777	20.211	B	B	B	B	B	B	B	B	B	B	B	B	B	B	B
UNC17828911	G	A	10	42094768	22.793	20.224	B	B	B	B	B	B	B	B	B	B	B	B	B	B	B
UNC17831450	G	A	10	42244097	22.815	20.243	B	B	B	B	B	B	B	B	B	B	B	B	B	B	B
ST2101700623	C	T	10	42515584	22.856	20.398	B	B	B	B	B	B	B	B	B	B	B	B	B	B	B
JAX00288153	G	T	10	43005585	22.928	20.449	B	B	B	B	B	B	B	B	B	B	B	B	B	B	B
JAX00288162	C	T	10	43053790	22.935	20.454	B	B	B	B	B	B	B	B	B	B	B	B	B	B	B
gUNC17846590	C	T	10	43390939	22.982	20.605	B	B	B	B	B	B	B	B	N	B	B	B	B	B	B
JAX00017325	C	A	10	43533951	23.003	20.678	B	B	B	B	B	B	B	B	B	B	B	B	B	B	B
gUNC17859104	C	T	10	44303125	23.19	21.585	B	B	B	B	B	B	B	B	B	B	B	B	B	B	B
gJAX00017394	C	T	10	44452750	23.215	21.596	B	B	B	B	B	B	B	B	B	B	B	B	B	B	B
UNC17866985	T	C	10	44961331	23.449	21.876	B	B	B	B	B	B	B	B	B	B	B	B	B	B	B
gUNC17881513	A	C	10	45957535	24.014	22.201	B	B	B	B	B	B	B	B	B	B	B	B	B	B	B
gUNC17891700	C	T	10	46749006	24.463	22.475	B	B	B	B	B	B	B	B	B	B	B	B	B	B	B
gbackupJAX00288802	A	C	10	47135718	24.524	22.584	B	B	B	B	B	B	B	B	B	B	B	B	B	B	B
gJAX00017599	A	C	10	47253852	24.538	22.599	B	B	B	B	B	B	B	B	B	B	B	B	B	B	B
gbackupJAX00017686	T	C	10	48476816	24.811	22.81	B	B	B	B	B	B	B	B	B	B	B	B	B	B	B
gbackupJAX00017686b	T	C	10	48476816	24.811	22.81	B	B	B	B	B	B	B	B	B	B	B	B	B	B	B
ST2101946616	T	G	10	48665404	24.82	22.833	B	B	B	B	B	B	B	B	B	B	B	B	B	B	B
gUNC17926662	A	G	10	49300790	24.85	22.931	B	B	B	B	B	B	B	B	B	B	B	B	B	B	B
gUNC17926662b	A	G	10	49300790	24.85	22.931	B	B	B	B	B	B	B	B	B	B	B	B	B	B	B
gUNC17935737	C	T	10	50054210	25.064	23.221	B	B	B	B	B	B	B	B	B	B	B	B	B	B	B
gUNC17936006	G	T	10	50079474	25.081	23.225	B	B	B	B	B	B	B	B	B	B	B	B	B	B	B
gUNC17940826	G	T	10	50435599	25.32	23.272	B	B	B	B	B	B	B	B	B	B	B	B	B	B	B
gJAX00289411	T	G	10	51959138	26.34	23.779	B	B	B	B	B	B	B	B	B	B	B	B	B	B	B
gUNC17964718	C	T	10	52625407	26.753	24.12	B	B	B	B	B	B	B	B	B	B	B	B	B	B	B
mbackupJAX00289573	C	A	10	53006807	26.945	24.323	B	B	B	B	B	B	B	B	B	B	B	B	B	B	B
gUNC18003112	C	T	10	55876985	28.385	24.82	B	B	B	B	B	B	B	B	B	B	B	B	B	B	B
gJAX00290057	C	T	10	56634312	28.765	25.159	B	B	B	B	B	B	B	B	B	B	B	B	B	B	B
SSR102265373	C	T	10	56634335	28.765	25.159	B	B	B	B	B	B	B	B	B	B	B	B	B	B	B
gUNC18012538	T	C	10	56654618	28.775	25.161	PB	B	B	N	B	N	B	B	B	B	B	B	N	B	N
SSR102274860	T	C	10	56871505	28.884	25.201	B	B	B	B	B	B	B	B	B	B	B	B	B	B	B
SSR102275149	A	G	10	56878736	28.888	25.204	B	B	B	B	B	B	B	B	B	B	B	B	B	B	B
gUNC18022023	G	T	10	57413069	29.156	25.374	B	B	B	B	B	B	B	B	B	B	B	B	B	B	B
S6J102311553	A	G	10	57788834	29.246	25.701	B	B	B	B	B	B	B	B	B	B	B	B	B	B	B
gUNC18048671	G	A	10	59896247	29.65	26.883	B	B	B	B	B	B	B	B	B	B	B	B	B	B	B
gUNC18051465	C	T	10	60165510	29.701	27.037	B	B	B	B	B	B	B	B	B	B	B	B	B	B	B
gUNC18061716	G	A	10	60901401	31.928	27.838	B	B	B	B	B	B	B	B	B	B	B	B	B	B	B
mJAX00195713	T	G	10	62254893	32.332	28.555	B	B	B	B	B	B	B	B	B	B	B	B	B	B	B
UNC18090723	A	G	10	63213040	32.49	28.685	B	B	B	B	B	B	B	B	B	B	B	B	B	B	B
UNC18093847	G	A	10	63506568	32.539	28.726	B	B	B	B	B	B	B	B	B	B	B	B	B	B	B
UNC18095276	A	G	10	63625642	32.558	28.742	B	B	B	B	B	B	B	B	B	B	B	B	B	B	B
backupJAX00290965	A	G	10	63736116	32.668	28.76	B	B	B	B	B	B	B	B	B	B	B	B	B	B	B
JAX00018803	A	G	10	63825192	32.811	28.775	B	B	B	B	B	B	B	B	B	B	B	B	B	B	B
JAX00018805	C	T	10	63825730	32.811	28.775	B	B	B	B	B	B	B	B	B	B	B	B	B	B	B
UNC18097690	G	A	10	63828610	32.816	28.776	B	B	B	B	B	B	B	B	B	B	B	B	B	B	B
UNC18098815	T	C	10	63896954	32.925	28.787	B	B	B	B	B	B	B	B	B	B	B	B	B	B	B
UNC100067000	G	T	10	63933519	32.984	28.793	B	B	B	B	B	B	B	B	B	B	B	B	B	B	B
JAX00018835	T	G	10	64229601	33.457	28.872	B	B	B	B	B	B	B	B	B	B	B	B	B	B	B
UNC18103051	A	G	10	64232913	33.462	28.873	B	B	B	B	B	B	B	B	B	B	B	B	B	B	B
JAX00291022	G	A	10	64249522	33.489	28.877	B	B	B	B	B	B	B	B	B	B	B	B	B	B	B
UNC18103560	G	A	10	64275202	33.53	28.897	B	B	B	B	B	B	B	B	B	B	B	B	B	B	B
UNC18103638	G	A	10	64284106	33.544	28.907	B	B	B	B	B	B	B	B	B	B	B	B	B	B	B
UNC18103943	C	T	10	64323245	33.606	28.949	B	B	B	B	B	B	B	B	B	B	B	B	B	B	B
UNC18104900	A	G	10	64406736	33.74	29.101	B	B	B	B	B	B	B	B	B	B	B	B	B	B	B
UNC18105059	G	A	10	64424603	33.768	29.106	B	B	B	B	B	B	B	B	B	B	B	B	B	B	B
UNC18105901	A	G	10	64490008	33.873	29.226	B	B	B	B	B	B	B	B	B	B	B	B	B	B	B
UNC18106552	C	T	10	64550022	33.969	29.284	B	B	B	B	B	B	B	B	B	B	B	B	B	B	B
UNC18106657	T	G	10	64564609	33.992	29.323	B	B	B	B	B	B	B	B	B	B	B	B	B	B	B
UNC18107390	C	T	10	64620782	34.082	29.392	B	B	B	B	B	B	B	B	B	B	B	B	B	B	B
UNC18109171	T	C	10	64749447	34.116	29.474	B	B	B	B	B	B	B	B	B	B	B	B	B	B	B
UNC18110527	C	T	10	64853290	34.129	29.492	B	B	B	B	B	B	B	B	B	B	B	B	B	B	B
UNC18111299	A	G	10	64902352	34.135	29.5	B	B	B	B	B	B	B	B	B	B	B	B	B	B	B
JAX00291150	G	A	10	65215799	34.175	29.553	B	B	B	B	B	B	B	B	B	B	B	B	B	B	B
JAX00018909	G	A	10	65225097	34.177	29.555	B	B	B	B	B	B	B	B	B	B	B	B	B	B	B
gUNC18116815	A	G	10	65307594	34.187	29.576	B	B	B	B	B	B	B	N	B	B	B	B	N	PB	B
UNC18117566	G	A	10	65360895	34.194	29.593	B	B	B	B	B	B	B	B	B	B	B	B	B	B	B
UNC18120441	C	T	10	65562744	34.329	29.657	B	B	B	B	B	B	B	B	B	B	B	B	B	B	B
UNC18121717	G	A	10	65652228	34.388	29.68	B	B	B	B	B	B	B	B	B	B	B	B	B	B	B
gUNC18126459	A	G	10	66022971	34.636	29.828	B	B	B	B	B	B	B	B	B	B	B	B	B	B	B
SSR102657353	G	A	10	66433842	34.762	29.918	B	B	B	B	B	B	B	B	B	B	B	B	B	B	B
UNC18140644	C	T	10	67248185	34.918	30.475	B	B	B	B	B	B	B	B	B	B	B	B	B	B	B
UNC18143031	A	C	10	67464839	34.96	30.685	B	B	B	B	B	B	B	B	B	B	B	B	B	B	B
UNC18146502	T	G	10	67707720	35.007	31.039	B	B	B	B	B	B	B	B	B	B	B	B	B	B	B
UNC18147051	G	T	10	67743218	35.013	31.043	B	B	B	B	B	B	B	B	B	B	B	B	B	B	B
UNC18147304	G	A	10	67757886	35.016	31.044	B	B	B	B	B	B	B	B	B	B	B	B	B	B	B
S2H102744610	C	T	10	68615259	35.551	32.596	B	B	B	B	B	B	B	B	B	B	B	B	B	B	B
S3C102809222	C	T	10	70230556	36.655	33.522	B	B	B	B	B	B	B	B	B	B	B	B	B	B	B
gUNCHS028615	A	G	10	70454353	36.707	33.594	B	B	B	B	B	B	B	B	B	B	B	B	B	B	B
mJAX00019348	C	T	10	71107161	36.784	34.029	B	B	B	B	B	B	B	B	B	B	B	B	B	B	B
gJAX00292464r	G	A	10	71492736	36.895	34.076	B	B	B	B	B	B	B	B	B	B	B	B	B	B	B
gUNC18221643	G	A	10	73156302	37.581	34.241	B	B	B	B	B	B	B	B	B	B	B	B	B	B	B
gICR290	G	T	10	74274864	38.193	34.453	P	P	P	P	P	P	P	P	P	P	P	P	P	P	P
S6J102991560	C	T	10	74789015	38.478	34.644	B	B	B	B	B	B	B	B	B	B	B	B	B	B	B
UNCHS028724	C	T	10	75655756	38.566	34.895	B	B	B	B	B	B	B	B	B	B	B	B	B	B	B
mUNC18261039	C	T	10	76634727	38.896	35.151	B	B	B	B	B	B	B	B	B	B	B	B	B	B	B
S6J103082397	T	G	10	77059925	39.011	35.215	B	B	B	B	B	B	B	B	B	B	B	B	B	B	B
mUNC101426541	C	T	10	77330697	39.084	35.236	B	B	B	B	B	B	B	B	B	B	B	B	B	B	B
gUNCHS028782	T	C	10	77424113	39.11	35.243	B	B	B	B	B	N	B	B	B	B	B	B	B	N	B
S3J103131923	A	G	10	78298096	39.346	35.614	B	B	B	B	B	B	B	B	B	B	B	B	B	B	B
gbackupJAX00019938	C	A	10	78971628	39.528	35.788	B	B	B	B	B	B	B	B	B	B	B	B	B	B	B
gUNC18296510	G	A	10	79813168	39.759	35.951	B	B	B	B	B	B	B	B	B	B	B	B	B	B	B
S6J103201949	C	T	10	80048749	39.828	36.194	B	B	B	B	B	B	B	B	B	B	B	B	B	B	B
gUNCHS028850	T	G	10	80521945	39.967	36.302	B	B	B	B	B	B	B	B	B	B	B	B	B	B	B
gJAX00020088	G	A	10	81003769	40.108	36.33	B	B	B	B	B	B	B	B	B	B	B	B	B	B	B
gUNC18314611	A	G	10	82618576	40.581	36.683	B	B	B	B	B	B	B	B	B	B	B	B	B	B	B
S6J103332873	C	T	10	83321847	41.121	37.345	B	B	B	B	B	B	B	B	B	B	B	B	B	B	B
UNC18343181	C	T	10	84671764	41.494	37.928	B	B	B	B	B	B	B	B	B	B	B	B	B	B	B
mUNC18343515	T	C	10	84701275	41.506	37.956	B	B	B	B	B	B	B	B	B	B	B	B	B	B	B
mUNC100216105	G	A	10	84866905	41.57	38.052	B	B	B	B	B	B	B	B	B	B	B	B	B	B	B
UNC18350414	G	A	10	85296839	41.668	38.243	B	B	B	B	B	B	B	B	B	B	B	B	B	B	B
gUNC18362711	T	C	10	86365720	42.796	38.82	B	B	B	B	B	B	B	B	B	B	B	B	B	B	B
UNC18365890	G	A	10	86704272	43.064	38.974	B	B	B	B	B	B	B	B	B	B	B	B	B	B	B
mUNC100218653	A	G	10	87383847	43.628	39.292	B	B	B	B	B	B	B	B	B	B	B	B	B	B	B
SFH103529327	C	T	10	88233193	43.907	39.881	B	B	B	B	B	B	B	B	B	B	B	B	B	B	B
UNC18388567	T	C	10	88593972	44.15	40.144	B	B	B	B	B	B	B	B	B	B	B	B	B	B	B
UNC100220884	C	T	10	88982165	44.449	40.359	B	B	B	B	B	B	B	B	B	B	B	B	B	B	B
SSH103572945	A	G	10	89323638	44.839	40.687	B	B	B	B	B	B	B	B	B	B	B	B	B	B	B
JAX00295486	A	G	10	89641095	45.056	40.951	B	B	B	B	B	B	B	B	B	B	B	B	B	B	B
gUNC18416724	C	T	10	90647941	45.402	41.198	N	N	B	N	N	B	B	B	B	B	N	B	B	B	N
gUNC18418623	C	T	10	90773565	45.432	41.297	B	B	B	B	B	B	B	B	B	B	B	B	B	B	B
gJAX00295932	C	T	10	91792793	46.45	42.098	B	B	B	B	B	B	B	B	B	B	B	B	B	B	B
mUNC18454335	A	G	10	93482428	48.474	43.301	B	B	B	B	B	B	B	B	B	B	B	B	B	B	B
gUNC18486373	T	C	10	95580875	49.437	44.747	B	B	B	B	B	B	B	B	B	B	B	B	B	B	B
mJAX00187391	C	T	10	96873111	50.001	45.965	B	B	B	B	B	B	B	B	B	B	B	B	B	B	B
backupJAX00196449	G	A	10	97924076	50.477	46.544	B	B	B	B	B	B	B	B	B	B	B	B	B	B	B
gJAX00196453r	G	A	10	98145667	50.58	46.561	B	B	B	B	B	B	B	B	B	B	B	B	B	B	B
gJAX00196462	T	G	10	98437231	50.715	46.582	B	B	B	B	B	B	B	B	B	B	B	B	B	B	B
gUNC18539154	T	G	10	99507204	51.161	47.242	B	B	B	B	B	B	B	B	B	B	B	B	B	B	B
S3N104002026	T	C	10	100050662	51.396	47.911	B	B	B	B	B	B	B	B	B	B	B	B	B	B	B
gJAX00021550	A	G	10	100704930	51.53	48.181	B	B	B	B	B	B	B	B	B	B	B	B	B	B	B
gJAX00297380	C	T	10	101605150	52.456	48.395	B	B	B	B	B	B	B	B	B	B	B	B	B	B	B
mUNC100117633	G	A	10	103087145	53.837	48.752	B	B	B	B	B	B	B	B	B	B	B	B	B	B	B
gUNC18597320	G	T	10	103382510	54.02	49.176	B	B	B	B	B	B	B	B	B	B	B	B	B	B	B
S1H104145850	T	G	10	103646262	54.184	49.302	B	B	B	B	B	B	B	B	B	B	B	B	B	B	B
SBC104160925	A	G	10	104023130	54.418	49.311	B	B	B	B	B	B	B	B	B	B	B	B	B	B	B
gICR301	T	C	10	104383734	54.641	49.32	B	B	B	N	B	B	N	N	B	B	B	B	B	PB	B
S2H104186122	T	C	10	104653055	54.745	49.387	B	B	B	B	B	B	B	B	B	B	B	B	B	B	B
gICR304	A	C	10	104655156	54.745	49.387	B	B	B	B	B	B	B	B	B	B	B	B	B	B	B
S2H104217985	G	A	10	105449631	54.873	49.406	B	B	B	B	B	B	B	B	B	B	B	B	B	B	B
S2H104220731	C	A	10	105518281	54.888	49.41	B	B	B	B	B	B	B	B	B	B	B	B	B	B	B
SAH104224990	A	G	10	105624754	54.98	49.772	B	B	B	B	B	B	B	B	B	B	B	B	B	B	B
gJAX00297997	G	A	10	106032881	55.252	49.84	B	B	B	B	B	B	B	B	B	B	B	B	B	B	B
UNC18673398	A	G	10	108203934	56.408	50.571	B	B	B	B	B	B	B	B	B	B	B	B	B	B	B
mUNC100250895	C	T	10	109017093	56.841	50.972	B	B	B	N	B	B	B	B	B	B	N	B	B	B	B
gUNC18692061	A	G	10	109539206	57.119	51.254	B	B	B	B	B	B	B	B	B	B	B	B	B	B	B
backupJAX00022240	G	A	10	109925893	57.325	51.538	B	B	B	B	B	B	B	B	B	B	B	B	B	B	B
gUNCHS029348	T	G	10	110403476	57.597	51.968	B	B	B	B	B	B	B	B	B	B	B	B	B	B	B
gUNC18720855	C	T	10	111501006	58.699	53.415	B	B	B	B	B	B	B	B	B	B	B	B	B	B	B
gUNC18738548	A	C	10	112753735	60.885	54.25	B	B	B	B	B	B	B	B	B	B	B	B	B	B	B
gUNC18745083	A	G	10	113252249	60.989	54.394	B	B	B	B	B	B	B	B	B	B	B	B	B	B	B
gUNC18763912	T	C	10	114550291	61.726	55.046	B	B	B	B	B	B	B	B	B	B	B	B	B	B	B
mbackupUNC100128773	C	A	10	114810052	62.215	55.254	B	B	B	B	B	B	B	B	B	B	B	B	B	B	B
gUNC18782578	C	A	10	115781166	63.994	56.226	B	B	B	B	B	B	B	B	B	B	B	B	B	B	B
gUNC18792779	A	G	10	116397191	64.72	56.913	B	B	B	B	B	B	B	B	B	B	B	B	B	B	B
gUNCHS029449	T	C	10	116459890	64.75	56.948	B	B	B	B	B	B	B	B	B	B	B	B	B	B	B
gUNC18816027	C	T	10	118151910	66.645	58.631	B	B	B	B	B	B	B	B	B	B	B	B	B	B	B
gUNC18818892	G	A	10	118476371	66.714	58.876	B	B	B	B	B	B	B	B	B	B	B	B	B	B	B
SAH104744965	C	A	10	118624139	66.745	59.048	B	B	B	B	B	B	B	B	B	B	B	B	B	B	B
S1H104760665	A	G	10	119016645	67.033	59.455	B	B	B	B	B	B	B	B	B	B	B	B	B	B	B
gUNC18828940	C	T	10	119033855	67.046	59.465	B	B	B	B	B	B	B	B	B	B	B	B	B	B	B
S6J104761552	C	T	10	119038807	67.05	59.468	B	B	B	B	B	B	B	B	B	B	B	B	B	B	B
SAH104792791	C	T	10	119819776	67.631	60.722	B	B	B	B	B	B	B	B	B	B	B	B	B	B	B
gUNC18849001	T	C	10	120293704	68.031	61.244	B	B	B	B	B	B	B	B	B	B	B	B	B	B	B
gUNC18856953	G	A	10	120916126	68.827	62.839	B	B	B	B	B	B	B	B	B	B	B	B	B	B	B
S6J104837990	C	T	10	120949764	68.851	63.063	B	B	B	B	B	B	B	B	B	B	B	B	B	B	B
gUNC18862391	T	G	10	121287384	69.414	63.451	B	B	B	B	B	B	B	B	B	B	B	B	B	B	B
SAC104851763	G	A	10	121294088	69.433	63.456	B	B	B	B	B	B	B	B	B	B	B	B	B	B	B
JAX00300733	C	A	10	122037822	70.126	63.831	B	B	B	B	B	B	B	B	B	B	B	B	B	B	B
gUNC18880003	G	A	10	122346045	70.369	63.865	B	B	B	B	B	B	B	B	B	B	B	B	B	B	B
UNC18891985	G	A	10	123023172	70.825	64.448	B	B	B	B	B	B	B	B	B	B	B	B	B	B	B
gUNC18894265	G	A	10	123205218	71.06	64.564	B	B	B	B	B	B	B	B	B	B	B	B	B	B	B
UNC18895806	C	A	10	123285909	71.164	64.653	B	B	B	B	B	B	B	B	B	B	B	B	B	B	B
UNC18898917	T	G	10	123487917	71.426	64.732	B	B	B	B	B	B	B	B	B	B	B	B	B	B	B
UNC18902328	G	A	10	123680838	71.675	64.75	B	B	B	B	B	B	B	B	B	B	B	B	B	B	B
gUNC18902983	T	C	10	123719372	71.725	64.769	B	B	B	B	B	B	B	B	B	B	B	B	B	B	B
backupUNC100137989	G	A	10	123738594	71.75	64.795	B	B	B	B	B	B	B	B	B	B	B	B	B	B	B
JAX00301340	C	A	10	124374492	72.353	65.107	B	B	B	B	B	B	B	B	B	B	B	B	B	B	B
UNC18912539	A	G	10	124415800	72.361	65.109	B	B	B	B	B	B	B	B	B	B	B	B	B	B	B
gUNC18912539	A	G	10	124415800	72.361	65.109	B	B	B	B	B	B	B	B	B	B	B	B	B	B	B
gUNC18918911	T	G	10	124896407	72.458	65.162	B	B	B	B	B	B	B	B	B	B	B	B	B	B	B
SAH105004857	G	A	10	125121443	72.503	65.28	B	B	B	B	B	B	B	B	B	B	B	B	B	B	B
JAX00301558	A	C	10	125496156	72.602	65.551	B	B	B	B	B	B	B	B	B	B	B	B	B	B	B
UNC18932894	T	C	10	125667453	73.434	65.809	B	B	B	B	B	B	B	B	B	B	B	B	B	B	B
[truncated: 1,635 more rows]
