# Supplementary material for: A Minimal Hybrid Sterility Genome Assembled by Chromosome Swapping Between Mouse Subspecies (Mus musculus)
Source: Mol Biol Evol. 2024 Oct 15;41(10):msae211. doi: 10.1093/molbev/msae211 (PMC11518865; doi:10.1093/molbev/msae211)
Supplement: msae211_Supplementary_Data [file msae211_supplementary_data.zip › Suppl Table S6 Primers.xlsx]

## Sheet: Sheet1
Suppl Table 6. List of primers used for genotyping Chr 17, Chr 18, Chr 19 and Chr X.				Size of amplicon
Name	Forward Primer: (5' to 3')	Reverse Primer: (5' to 3')	position in mm10	B6	PWD (estimation)
D17Mit164	AGGCCCTAACATGTAGCAGG	TATTATTGAGACTGTGGTTGTTGTTG	Chr17:3974890-3975022	136 bp	<136 bp
D17Mit50	AGTCAAACCCAGGTCCTCTG	CAATTAAGCAGTAGTGGTGATGC	Chr 17:45670143-45670266	122 bp	>122 bp
D17Mit123	CACAAGGAGGGAGCCTGTAG	CACCGTAAGAGTCTAATAATAAGGGG	Chr 17: 93507047-93507179	133 bp	>133 bp
D18Mit66	AAACAAAACCAGAACAATAGAGCA	TAAGTTCCTCTCATTTTCTGACCC	chr18:3840944-3841103	160 bp	250 bp
D18Mit22	TGATGGGATGTTTCTTGGGT	CACTGGATGACACAGCCTGT	chr18:24953907+24954049	143 bp	150 bp
D18Mit124	CCCAAATGGGGTGTCTTTTA	CTGCCACACATTTGTGTGTATG	Chr 18: 57590559-57590708	151 bp	>151 bp
D18Mit149	CCTAGATGCATGACTCAGTTTACTC	TTGCTGAGAACCAGAGAATGG	chr18:44997537-44997672	136 bp	150
D18Mit7	ACAGGAGAACGGGAACTCAG	GCCAGAGTGGACCAAGATGA	chr18:76847626-76847720	95 bp	140
D19Mit32	GGTGCACATGTGTACATGCA	TGCAGAACCTGCTGTATGTTG	Chr 19:3328551-3328703	152 bp	<152 bp
D19Mit46	ACCCTGCCCTCTCTCTCC	GCACTCGCCAACTCAGGTAT	chr 19:32912607-32912719	115 bp	>115 bp
D19Mit1	AATCCTTGTTCACTCTATCAAGGC	CATGAAGAGTCCAGTAGAAACCTC	chr 19:54882982-54883103	121 bp	>121 bp
DXMit55	CTGCTTCCAGAATATTATCACTACTCC	AAAACATCCATTTATGTTAACACACA	chrX:7360056+7360192	137 bp	120 bp
DXMIT81	GAGGAGCATCAACCTTCTCG	GAGGTGGGGAGAAACAGAGG	chrX:36201307-36201506	200 bp	180 bp
DXSX65100	AAAAAGGCTGCTGGAAGTCA	ATGAGGCTGGGATTCTTCCT	chrX:65100392+65100563	172 bp	162 bp
DXSR51	CAGGAGAAGATGGCACAATA	TAACCCTTTCACCATGTTTC	chrX:67841601+67841743	143 bp	<143 bp
